# Supplementary material for: Elevated Fcy receptor expression augments pro-inflammatory macrophage phagocytosis in systemic sclerosis and associated rheumatic diseases
Source: Rheumatology (Oxford). 2024 Dec 13;64(6):3975–88. doi: 10.1093/rheumatology/keae688 (PMC12107054; doi:10.1093/rheumatology/keae688)
Supplement: keae688_Supplementary_Data [file keae688_supplementary_data.zip]

Archive with 3 entries (2 files):
- keae688_Supplementary_Data/
- keae688_Supplementary_Data/rhe-24-2041-File002.docx
- keae688_Supplementary_Data/rhe-24-2041-File003.xlsx
