# Supplementary material for: Elevated Fcy receptor expression augments pro-inflammatory macrophage phagocytosis in systemic sclerosis and associated rheumatic diseases
Source: Rheumatology (Oxford). 2024 Dec 13;64(6):3975–88. doi: 10.1093/rheumatology/keae688 (PMC12107054; doi:10.1093/rheumatology/keae688)
Supplement: keae688_Supplementary_Data [file keae688_supplementary_data.zip › keae688_Supplementary_Data/rhe-24-2041-File003.xlsx]

## Sheet: 3a
Supplementary Table S3a
TOP 25 Differentially expressed genes to identify skin macrophage subclusters
	p_val	avg_log2FC	pct.1	pct.2	p_val_adj	cluster	gene	Cell type	Subpopulation
1	1.97e-157	1.5134	0.941	0.252	3.93e-153	1	RNASE1	Macrophages	CCR1hi
2	4.15e-137	1.5012	0.915	0.269	8.27e-133	1	SELENOP	Macrophages	CCR1hi
3	1.71e-134	1.34935	1	0.997	3.4e-130	1	FTL	Macrophages	CCR1hi
4	7.03e-113	1.63515	0.651	0.13	1.4e-108	1	CCL13	Macrophages	CCR1hi
5	3.18e-110	1.79782	0.744	0.203	6.33e-106	1	CXCL1	Macrophages	CCR1hi
6	8.26e-107	1.75771	0.725	0.193	1.65e-102	1	CCL2	Macrophages	CCR1hi
7	9.59e-100	1.32433	0.759	0.257	1.91e-95	1	CTSL	Macrophages	CCR1hi
8	4.56e-87	1.04797	0.691	0.219	9.07e-83	1	LGMN	Macrophages	CCR1hi
9	6.3e-86	1.27567	0.983	0.599	1.26e-81	1	CXCL2	Macrophages	CCR1hi
10	6.89e-83	0.991002	0.968	0.545	1.37e-78	1	C1QA	Macrophages	CCR1hi
11	6.24e-80	1.02059	0.894	0.492	1.24e-75	1	CEBPB	Macrophages	CCR1hi
12	1.1e-78	1.30884	0.968	0.579	2.19e-74	1	CXCL3	Macrophages	CCR1hi
13	2.99e-78	0.85049	0.786	0.289	5.95e-74	1	FOLR2	Macrophages	CCR1hi
14	5.1e-70	1.15	0.763	0.386	1.02e-65	1	F13A1	Macrophages	CCR1hi
15	1.14e-65	0.858276	0.603	0.211	2.27e-61	1	MMP19	Macrophages	CCR1hi
16	4.47e-63	1.61285	0.526	0.175	8.9e-59	1	HMOX1	Macrophages	CCR1hi
17	1.55e-58	0.942042	0.844	0.501	3.08e-54	1	MMP9	Macrophages	CCR1hi
18	3.27e-56	0.779159	0.541	0.176	6.51e-52	1	PLTP	Macrophages	CCR1hi
19	1.06e-55	0.723416	0.6	0.227	2.1e-51	1	CTSD	Macrophages	CCR1hi
20	3.04e-55	0.712063	0.789	0.379	6.06e-51	1	CCL3	Macrophages	CCR1hi
21	3e-52	0.807461	0.677	0.347	5.97e-48	1	JUND	Macrophages	CCR1hi
22	3.11e-48	0.779006	0.708	0.398	6.2e-44	1	BLVRB	Macrophages	CCR1hi
23	3.41e-41	0.891557	0.755	0.495	6.8e-37	1	CTSC	Macrophages	CCR1hi
24	1.17e-39	0.755471	0.628	0.32	2.33e-35	1	THBD	Macrophages	CCR1hi
25	5.61e-20	0.814545	0.765	0.687	1.12e-15	1	MT-ND3	Macrophages	CCR1hi
26	1.61e-86	1.26909	0.878	0.326	3.21e-82	2	FOLR2	Macrophages	FCGR3Ahi
27	1.36e-84	1.56359	0.983	0.587	2.71e-80	2	C1QA	Macrophages	FCGR3Ahi
28	2.68e-84	1.55379	0.915	0.434	5.35e-80	2	C1QB	Macrophages	FCGR3Ahi
29	6.27e-80	1.63063	0.898	0.341	1.25e-75	2	SELENOP	Macrophages	FCGR3Ahi
30	6.58e-78	1.91156	0.878	0.337	1.31e-73	2	RNASE1	Macrophages	FCGR3Ahi
31	2.56e-77	1.34821	0.563	0.123	5.1e-73	2	EGR1	Macrophages	FCGR3Ahi
32	1.05e-75	1.78906	0.858	0.374	2.08e-71	2	FOS	Macrophages	FCGR3Ahi
33	1.13e-66	1.40506	0.861	0.435	2.24e-62	2	C1QC	Macrophages	FCGR3Ahi
34	3.27e-66	1.19782	0.661	0.193	6.51e-62	2	PLTP	Macrophages	FCGR3Ahi
35	1.24e-59	1.38439	0.732	0.3	2.46e-55	2	JUN	Macrophages	FCGR3Ahi
36	3.03e-58	1.21571	0.82	0.402	6.03e-54	2	CD14	Macrophages	FCGR3Ahi
37	1.71e-56	1.02889	0.949	0.735	3.4e-52	2	ITM2B	Macrophages	FCGR3Ahi
38	2.28e-56	1.71722	0.702	0.254	4.54e-52	2	CCL2	Macrophages	FCGR3Ahi
39	8.99e-50	2.09963	0.759	0.396	1.79e-45	2	CCL4	Macrophages	FCGR3Ahi
40	8.09e-48	1.52381	0.725	0.361	1.61e-43	2	IER2	Macrophages	FCGR3Ahi
41	1.01e-47	1.11341	0.861	0.504	2.01e-43	2	CTSC	Macrophages	FCGR3Ahi
42	2.34e-45	1.25098	0.783	0.401	4.67e-41	2	HSPA1B	Macrophages	FCGR3Ahi
43	1.9e-44	2.13541	0.753	0.429	3.79e-40	2	CCL3	Macrophages	FCGR3Ahi
44	5.55e-42	1.39801	0.569	0.2	1.1e-37	2	CCL13	Macrophages	FCGR3Ahi
45	6.53e-40	1.04058	0.658	0.31	1.3e-35	2	ATF3	Macrophages	FCGR3Ahi
46	9.78e-39	1.28017	0.851	0.641	1.95e-34	2	GADD45B	Macrophages	FCGR3Ahi
47	5.62e-34	0.985154	0.78	0.51	1.12e-29	2	DNAJB1	Macrophages	FCGR3Ahi
48	1.62e-31	2.22316	0.553	0.269	3.23e-27	2	CCL3L1	Macrophages	FCGR3Ahi
49	2.41e-25	2.16956	0.536	0.3	4.8e-21	2	CCL4L2	Macrophages	FCGR3Ahi
50	2.1e-18	0.977057	0.861	0.807	4.19e-14	2	IER3	Macrophages	FCGR3Ahi
51	8.47e-68	1.24389	0.959	0.59	1.69e-63	3	SOD2	Macrophages	FCN1hi
52	1.33e-56	1.16696	0.979	0.767	2.65e-52	3	BTG1	Macrophages	FCN1hi
53	6.37e-54	1.22761	0.749	0.328	1.27e-49	3	IL1RN	Macrophages	FCN1hi
54	2.45e-52	0.819999	0.804	0.375	4.89e-48	3	C5AR1	Macrophages	FCN1hi
55	1.07e-49	0.879453	0.739	0.323	2.13e-45	3	WTAP	Macrophages	FCN1hi
56	2.52e-47	0.822077	1	0.919	5.02e-43	3	SRGN	Macrophages	FCN1hi
57	1.29e-46	0.944517	0.715	0.331	2.58e-42	3	SAMSN1	Macrophages	FCN1hi
58	2.18e-42	0.636198	0.749	0.361	4.35e-38	3	TNFRSF1B	Macrophages	FCN1hi
59	1.56e-41	0.768239	0.869	0.487	3.1e-37	3	SERPINB9	Macrophages	FCN1hi
60	1.82e-40	0.965426	0.88	0.554	3.63e-36	3	BCL2A1	Macrophages	FCN1hi
61	2.78e-38	0.865752	1	0.955	5.54e-34	3	SAT1	Macrophages	FCN1hi
62	2.19e-36	0.61524	1	1	4.36e-32	3	FTH1	Macrophages	FCN1hi
63	1.07e-35	0.6453	0.557	0.228	2.12e-31	3	GK	Macrophages	FCN1hi
64	2.47e-34	1.03054	0.928	0.674	4.92e-30	3	IL1B	Macrophages	FCN1hi
65	1.33e-32	0.735334	0.811	0.422	2.65e-28	3	G0S2	Macrophages	FCN1hi
66	3.18e-32	1.14174	0.835	0.646	6.34e-28	3	TIMP1	Macrophages	FCN1hi
67	3.76e-31	0.738669	0.942	0.708	7.49e-27	3	NAMPT	Macrophages	FCN1hi
68	1.17e-28	0.860051	0.928	0.628	2.32e-24	3	CXCL3	Macrophages	FCN1hi
69	7.95e-28	0.595799	0.615	0.32	1.58e-23	3	MXD1	Macrophages	FCN1hi
70	2.02e-27	0.686621	0.986	0.819	4.02e-23	3	CXCL8	Macrophages	FCN1hi
71	1.98e-25	0.891424	0.753	0.467	3.94e-21	3	C15orf48	Macrophages	FCN1hi
72	1.57e-23	0.612471	0.986	0.863	3.12e-19	3	PLAUR	Macrophages	FCN1hi
73	1.12e-22	0.5969	0.718	0.446	2.23e-18	3	CHMP1B	Macrophages	FCN1hi
74	1.33e-15	0.736378	0.78	0.549	2.64e-11	3	MMP9	Macrophages	FCN1hi
75	2.47e-11	0.722685	0.615	0.421	4.93e-07	3	FABP5	Macrophages	FCN1hi

## Sheet: 3b
Supplementary Table S3b
Differentially expressed genes in FCGR3Ahi skin macrophages (SSc vs HC)
	p_val	avg_log2FC	pct.1	pct.2	p_val_adj
ACTB	1.93758e-17	1.6046	1	0.955	3.8587e-13
S100A11	8.27595e-16	1.467	0.991	0.758	1.64816e-11
RPL39	9.25493e-16	1.49866	0.948	0.652	1.84312e-11
RPS29	9.46255e-16	1.31705	0.983	0.818	1.88447e-11
TMSB10	5.95938e-15	1.22011	1	1	1.18681e-10
NAMPT	1.31198e-13	1.67225	0.782	0.288	2.61281e-09
PFN1	3.15939e-13	1.16042	0.978	0.758	6.29192e-09
SOD2	9.28905e-13	2.04673	0.808	0.394	1.84991e-08
IFITM3	1.06714e-12	1.43426	0.891	0.515	2.1252e-08
GAPDH	2.21839e-12	1.14259	0.987	0.894	4.41792e-08
RPL38	2.64001e-12	1	0.978	0.742	5.25759e-08
FCGR2A	8.97574e-12	1.39122	0.742	0.348	1.78752e-07
POMP	9.76444e-12	0.982214	0.751	0.258	1.94459e-07
C5AR1	1.47254e-11	1.14461	0.572	0.091	2.93256e-07
C1QC	1.84387e-11	1.16581	0.917	0.53	3.67207e-07
C1QB	2.08845e-11	1.29239	0.943	0.788	4.15915e-07
RPL36	4.51632e-11	1.03608	0.991	0.909	8.99426e-07
LY96	4.83981e-11	1.10353	0.576	0.106	9.63848e-07
HLA-A	4.96797e-11	0.894961	1	0.758	9.89371e-07
PNRC1	8.40831e-11	1.24267	0.93	0.773	1.67452e-06
MARCKS	9.38534e-11	1.16642	0.694	0.258	1.86909e-06
SRGN	9.49687e-11	1.25386	0.939	0.697	1.8913e-06
RPS28	9.65696e-11	0.816785	1	0.939	1.92318e-06
HLA-DRB1	1.32481e-10	0.98895	0.996	0.97	2.63835e-06
TYMP	1.53069e-10	1.07902	0.712	0.273	3.04837e-06
CFL1	1.91828e-10	1.00094	0.961	0.742	3.82026e-06
CD74	2.19684e-10	0.891474	1	1	4.375e-06
CEBPB	2.33591e-10	1.37865	0.834	0.439	4.65197e-06
FCER1G	2.85358e-10	1.08087	0.956	0.864	5.6829e-06
ATP5F1E	2.99511e-10	1.12105	0.934	0.758	5.96476e-06
FCGR1A	7.52514e-10	1.01566	0.41	0	1.49863e-05
MTRNR2L1	1.04921e-09	-0.930325	0.074	0.364	2.08951e-05
BCL2A1	1.12277e-09	2.27734	0.568	0.152	2.236e-05
CEBPD	1.25818e-09	0.876341	0.725	0.303	2.50566e-05
RPL41	1.72346e-09	0.682675	1	1	3.43227e-05
FCGR3A	1.75297e-09	1.51219	0.432	0.03	3.49103e-05
ATP5MG	2.0716e-09	0.796227	0.904	0.576	4.12559e-05
HLA-B	2.11357e-09	0.705473	0.991	0.939	4.20918e-05
NFE2L2	2.26507e-09	0.76109	0.734	0.273	4.51088e-05
ATP5MPL	2.27549e-09	0.978166	0.651	0.258	4.53163e-05
HLA-DQA1	2.63526e-09	0.959718	0.948	0.667	5.24813e-05
H3F3A	3.45879e-09	0.717177	0.991	0.894	6.88819e-05
MSR1	3.53394e-09	0.96635	0.424	0.03	7.03784e-05
CD163	6.34674e-09	0.910783	0.624	0.227	0.000126395
SERF2	6.47987e-09	0.881158	0.991	0.879	0.000129047
CYBA	8.40505e-09	0.817296	0.991	0.879	0.000167386
LGALS1	9.87907e-09	1.25622	0.939	0.848	0.000196742
PKM	1.0207e-08	0.743155	0.694	0.288	0.000203272
C3AR1	1.11266e-08	0.701616	0.432	0.045	0.000221587
UQCRB	1.12078e-08	0.918886	0.799	0.455	0.000223202
ENO1	1.13706e-08	0.981607	0.712	0.348	0.000226446
SLCO2B1	1.29906e-08	0.790153	0.463	0.076	0.000258709
RPL28	1.32453e-08	0.819962	0.996	0.924	0.000263781
CAPG	1.68189e-08	1.14826	0.515	0.136	0.000334949
HIF1A	1.81384e-08	0.806987	0.428	0.045	0.000361225
SOCS3	1.92061e-08	1.14226	0.734	0.409	0.000382489
ATP5MD	2.04816e-08	0.90913	0.646	0.273	0.000407891
SUB1	2.88063e-08	0.751799	0.721	0.318	0.000573678
ATP5ME	2.9125e-08	0.846736	0.677	0.303	0.000580024
YWHAH	2.96292e-08	0.777272	0.445	0.061	0.000590066
CD44	2.97414e-08	0.952936	0.738	0.394	0.000592299
COX7B	3.23057e-08	0.85083	0.659	0.273	0.000643369
PET100	3.28733e-08	0.73282	0.472	0.091	0.000654671
COX6B1	4.02425e-08	0.802476	0.817	0.485	0.000801429
TMEM176B	5.06472e-08	0.864354	0.712	0.424	0.00100864
ITM2B	6.73925e-08	0.758329	0.987	0.955	0.00134212
MT2A	7.62753e-08	1.33922	0.581	0.197	0.00151902
LUM	1.21944e-07	0.672316	0.354	0.015	0.00242851
SUMO2	1.265e-07	0.646896	0.838	0.5	0.00251925
RPL37A	1.28423e-07	0.804191	0.987	0.939	0.00255755
CYBB	1.41739e-07	0.664622	0.428	0.076	0.00282274
NDUFA1	1.48827e-07	0.720814	0.659	0.303	0.00296389
UBE2D3	1.50749e-07	0.711726	0.777	0.455	0.00300217
NFKBIZ	1.56591e-07	0.972828	0.703	0.379	0.00311851
RPS27	1.65938e-07	0.673339	1	0.985	0.00330465
HNRNPA3	1.69215e-07	0.595424	0.672	0.288	0.00336992
TYROBP	1.73854e-07	0.690719	0.983	0.939	0.0034623
POLR2L	1.75916e-07	0.956256	0.681	0.318	0.00350337
RPS24	1.91485e-07	0.697913	1	0.97	0.00381343
RHOC	2.1917e-07	0.591927	0.424	0.061	0.00436476
TPM4	2.81131e-07	0.702309	0.507	0.167	0.00559872
GLUL	3.43616e-07	0.893942	0.764	0.5	0.00684312
WTAP	3.45267e-07	1.14301	0.472	0.121	0.00687599
ICAM1	3.78758e-07	0.994724	0.677	0.394	0.00754296
RPL37	3.84063e-07	0.747992	0.983	0.879	0.00764862
PLTP	3.85635e-07	1.37721	0.751	0.47	0.00767991
HNRNPC	4.4558e-07	0.714946	0.655	0.303	0.00887373
LCP2	4.52931e-07	0.632872	0.389	0.061	0.00902012
IFITM2	4.76948e-07	0.790153	0.707	0.424	0.00949842
YBX3	5.32215e-07	0.608648	0.524	0.167	0.0105991
RBX1	5.46691e-07	0.68952	0.62	0.288	0.0108874
COX7C	6.09442e-07	0.714057	0.812	0.47	0.012137
CD93	6.21112e-07	0.682133	0.319	0.015	0.0123695
IER3	7.07811e-07	1.13782	0.943	0.818	0.0140961
FPR3	7.60795e-07	0.599469	0.376	0.061	0.0151512
MIF	7.93062e-07	0.736661	0.524	0.182	0.0157938
SEC61G	8.76108e-07	0.724743	0.585	0.258	0.0174477
JUND	9.04067e-07	1.06415	0.62	0.333	0.0180045
BRI3	9.04657e-07	0.693477	0.559	0.242	0.0180162
CD40	1.02317e-06	0.594428	0.31	0.015	0.0203764
CLEC7A	1.11595e-06	0.596566	0.41	0.091	0.0222241
UBC	1.18709e-06	0.561124	1	1	0.023641
CMTM6	1.20958e-06	0.582495	0.572	0.212	0.0240887
HNRNPU	1.22691e-06	0.746877	0.777	0.455	0.0244339
SH3BGRL3	1.23303e-06	0.875933	0.856	0.591	0.0245558
KCTD12	1.27102e-06	0.697865	0.45	0.121	0.0253123
COTL1	1.29171e-06	0.733367	0.576	0.242	0.0257245
CYCS	1.34463e-06	0.897212	0.69	0.333	0.0267782
ZFP36L1	1.42708e-06	0.738189	0.886	0.545	0.0284203
HLA-DRA	1.62757e-06	0.6107	0.996	1	0.032413
RUNX1	1.68243e-06	0.709982	0.402	0.091	0.0335057
PRDM1	1.84295e-06	0.741944	0.349	0.045	0.0367023
ATP5MF	1.95407e-06	0.725924	0.686	0.348	0.0389154
DAZAP2	2.02731e-06	0.689989	0.493	0.182	0.0403739
RPS21	2.03007e-06	0.766845	0.895	0.697	0.0404288
CCL4	2.03494e-06	1.61401	0.803	0.621	0.0405258
HCK	2.06837e-06	0.514518	0.341	0.045	0.0411917
LITAF	2.08689e-06	0.762712	0.638	0.273	0.0415605
MAF	2.10122e-06	0.683238	0.493	0.167	0.0418459
DSE	2.2459e-06	0.543749	0.323	0.03	0.0447271
PPP1CB	2.30156e-06	0.568341	0.336	0.045	0.0458356
LAMP1	2.47576e-06	0.559147	0.572	0.242	0.0493047
ZFAND5	2.4979e-06	0.662145	0.642	0.303	0.0497457
PIM3	2.50556e-06	0.798818	0.472	0.152	0.0498982
SPARC	2.52365e-06	0.498387	0.349	0.045	0.0502585
RBPJ	2.67654e-06	0.747244	0.537	0.227	0.0533034
MORF4L1	2.70781e-06	0.609453	0.751	0.379	0.0539261
UQCRQ	2.85662e-06	0.783755	0.69	0.379	0.0568897
MPEG1	3.01573e-06	0.546484	0.415	0.106	0.0600582
CPEB4	3.02105e-06	0.609367	0.415	0.106	0.0601641
HLA-DQB1	3.02433e-06	0.732949	0.913	0.712	0.0602295
ZEB2	3.18531e-06	0.605474	0.541	0.227	0.0634354
SNRPB	3.26994e-06	0.590215	0.507	0.182	0.0651208
NEAT1	3.33818e-06	0.443025	0.987	0.894	0.0664798
HNRNPK	3.3565e-06	0.662278	0.712	0.424	0.0668447
NR4A3	3.63907e-06	0.726427	0.402	0.091	0.0724721
SERPINB9	3.70244e-06	0.755387	0.393	0.091	0.0737341
MAP2K3	3.70858e-06	0.656731	0.559	0.273	0.0738565
MNDA	3.78114e-06	0.78455	0.511	0.212	0.0753014
CREM	3.84226e-06	1.01401	0.668	0.379	0.0765186
PRNP	4.2973e-06	0.615757	0.585	0.242	0.0855806
MT1X	4.31311e-06	0.686044	0.432	0.121	0.0858956
GPR183	4.35357e-06	1.46117	0.725	0.53	0.0867013
TMEM176A	4.43225e-06	0.634698	0.533	0.212	0.0882683
COX5B	4.81549e-06	0.665654	0.742	0.424	0.0959006
CLIC1	4.84546e-06	0.556211	0.93	0.682	0.0964973
NDUFB2	4.85923e-06	0.61521	0.624	0.273	0.0967716
SERPINA1	4.89295e-06	0.531484	0.258	0	0.0974431
SGK1	5.06263e-06	1.18704	0.76	0.515	0.100822
COX8A	5.59703e-06	0.756045	0.651	0.409	0.111465
PCBP1	5.7116e-06	0.665638	0.734	0.455	0.113746
XBP1	5.75212e-06	0.593461	0.603	0.273	0.114553
DBI	5.86582e-06	0.586719	0.777	0.409	0.116818
MYL6	5.87458e-06	0.579481	0.987	0.97	0.116992
NR4A2	5.92325e-06	0.976921	0.76	0.621	0.117962
TMEM167A	6.0909e-06	0.513943	0.253	0	0.1213
ATP6V1B2	6.21221e-06	0.662918	0.424	0.136	0.123716
C4orf48	6.41478e-06	0.605862	0.45	0.136	0.12775
FNIP2	6.60287e-06	0.60408	0.376	0.091	0.131496
RAP1B	7.26487e-06	0.470924	0.476	0.152	0.14468
CD86	8.03084e-06	0.485298	0.336	0.061	0.159934
RPS27L	8.05918e-06	0.792279	0.659	0.318	0.160499
GPR34	8.40546e-06	0.762845	0.45	0.152	0.167395
OSM	8.54173e-06	0.606707	0.271	0.015	0.170109
CAPZA1	8.64227e-06	0.531235	0.319	0.045	0.172111
EIF4A2	8.9214e-06	0.521664	0.607	0.258	0.17767
ABL2	8.97595e-06	0.814	0.537	0.258	0.178756
LAIR1	9.23694e-06	0.414078	0.314	0.045	0.183954
FPR1	9.24429e-06	0.413462	0.245	0	0.1841
SNRPG	9.39348e-06	0.661638	0.537	0.273	0.187071
TMBIM6	9.71996e-06	0.593169	0.677	0.348	0.193573
MCL1	9.80665e-06	0.657703	0.825	0.591	0.195299
S100A9	9.9705e-06	0.975551	0.389	0.106	0.198563
MFSD1	1.22528e-05	0.609945	0.524	0.227	0.244014
CTSC	1.24952e-05	0.832388	0.926	0.758	0.248843
COL1A1	1.385e-05	0.426131	0.314	0.045	0.275822
TUBB	1.41167e-05	0.725119	0.712	0.409	0.281133
ZNF267	1.45441e-05	0.67315	0.537	0.242	0.289646
SDCBP	1.46331e-05	0.574424	0.9	0.682	0.291419
HSPE1	1.48169e-05	0.528888	0.721	0.364	0.295079
UQCRH	1.48716e-05	0.623794	0.62	0.318	0.296169
TUBB4B	1.58085e-05	0.689626	0.629	0.333	0.314826
PDE4B	1.59708e-05	0.621398	0.336	0.061	0.318058
C6orf62	1.6285e-05	0.609786	0.402	0.121	0.324315
CDC42	1.63597e-05	0.700601	0.594	0.288	0.325803
CXCR4	1.68259e-05	1.67197	0.441	0.182	0.335089
UBA52	1.68551e-05	0.570968	0.987	0.939	0.335669
NAIP	1.70765e-05	0.363103	0.258	0.015	0.340078
RPS19	1.72024e-05	0.531095	1	1	0.342585
OST4	1.72494e-05	0.595052	0.655	0.348	0.343522
ATP6AP2	1.74157e-05	0.547377	0.568	0.258	0.346833
TMEM59	1.74159e-05	0.547766	0.681	0.333	0.346837
COX7A2	1.78083e-05	0.607608	0.699	0.394	0.354653
SLC11A2	1.80985e-05	0.413462	0.231	0	0.360431
TPI1	2.07167e-05	0.573697	0.764	0.485	0.412573
BIRC2	2.1085e-05	0.42912	0.253	0.015	0.419907
B4GALT1	2.10989e-05	0.628732	0.358	0.091	0.420184
PTGER4	2.12578e-05	0.707691	0.389	0.121	0.423349
VSIG4	2.23536e-05	0.877061	0.581	0.318	0.445173
WIPF1	2.23688e-05	0.456152	0.371	0.091	0.445475
LSM5	2.39494e-05	0.449813	0.279	0.03	0.476952
SNRPD2	2.50929e-05	0.621095	0.624	0.364	0.499725
PMP22	2.52503e-05	0.744217	0.616	0.333	0.502859
RAP1A	2.54876e-05	0.546019	0.524	0.242	0.507586
GPNMB	2.59085e-05	0.713963	0.424	0.152	0.515967
CAPZA2	2.60418e-05	0.592831	0.598	0.303	0.518623
CRIP1	2.69577e-05	0.793118	0.406	0.136	0.536862
TM6SF1	2.72768e-05	0.37025	0.223	0	0.543218
TPP1	2.75021e-05	0.465881	0.397	0.121	0.547704
SPI1	2.80633e-05	0.560952	0.707	0.485	0.55888
HCST	2.85538e-05	0.653651	0.76	0.515	0.568648
MTRNR2L8	2.85614e-05	0.67551	0.45	0.152	0.568799
ETS2	2.95328e-05	0.745759	0.541	0.273	0.588146
VMP1	2.99073e-05	0.685816	0.459	0.182	0.595603
CCL4L2	3.02263e-05	2.04275	0.598	0.333	0.601956
COL1A2	3.07916e-05	0.437851	0.297	0.045	0.613214
ROMO1	3.25693e-05	0.512434	0.419	0.152	0.648618
GCA	3.57679e-05	0.420787	0.354	0.091	0.712319
C4orf3	3.64823e-05	0.571318	0.507	0.227	0.726545
CORO1A	3.67999e-05	0.527118	0.345	0.091	0.73287
ARPC4	3.68608e-05	0.55434	0.463	0.197	0.734082
PLEK	3.81785e-05	1.02188	0.638	0.439	0.760325
CCL3	3.87408e-05	1.64119	0.79	0.636	0.771524
SMIM26	3.89382e-05	0.495583	0.367	0.106	0.775455
EIF4G2	3.89641e-05	0.506778	0.576	0.273	0.775971
CD164	4.30399e-05	0.545615	0.524	0.212	0.85714
RAC1	4.31752e-05	0.514205	0.895	0.652	0.859835
LYZ	4.3189e-05	0.317373	0.725	0.424	0.860109
PLAU	4.39399e-05	1.00342	0.568	0.333	0.875064
ATF4	4.41257e-05	0.536471	0.747	0.47	0.878763
SLAMF8	4.57829e-05	0.398498	0.262	0.03	0.911766
FOSL2	4.68694e-05	0.546227	0.332	0.076	0.933403
HINT1	4.83582e-05	0.618079	0.729	0.5	0.963053
PTGS2	4.84819e-05	0.641075	0.266	0.03	0.965517
ARHGDIB	4.93757e-05	0.59292	0.642	0.333	0.983318
OTUD1	4.942e-05	0.485298	0.336	0.076	0.9842
CAMTA1	5.0003e-05	0.507753	0.367	0.106	0.995809
CD59	5.03097e-05	0.463693	0.524	0.227	1
MOB1A	5.05182e-05	0.493435	0.415	0.152	1
CTSB	5.08217e-05	0.732233	0.891	0.742	1
FAM107B	5.32891e-05	0.436921	0.21	0	1
CHMP4B	5.35146e-05	0.515833	0.38	0.121	1
AIF1	5.5195e-05	0.584751	0.965	0.879	1
FAM49B	5.59588e-05	0.530321	0.502	0.227	1
PCF11	5.95348e-05	0.444656	0.323	0.076	1
EGR2	5.99586e-05	0.55434	0.393	0.136	1
TNFAIP3	5.9979e-05	0.96843	0.651	0.455	1
PPP1R15B	6.06916e-05	0.527118	0.38	0.106	1
ELOB	6.07165e-05	0.602857	0.721	0.47	1
EMP3	6.33548e-05	0.637266	0.847	0.682	1
FCGR1B	6.3535e-05	0.300348	0.205	0	1
NDUFB4	6.39845e-05	0.444481	0.555	0.242	1
IGSF21	6.40387e-05	0.330721	0.205	0	1
BST2	6.51316e-05	0.494697	0.515	0.227	1
LAPTM4A	6.57377e-05	0.493589	0.86	0.576	1
S100A6	6.62036e-05	0.997966	0.983	0.955	1
RASSF4	6.6901e-05	0.471977	0.441	0.182	1
ITGB2	6.70334e-05	0.609406	0.528	0.273	1
MIR155HG	6.80813e-05	0.819246	0.323	0.076	1
FYB1	6.842e-05	0.541297	0.424	0.152	1
ADAM9	6.90884e-05	0.433459	0.279	0.045	1
FAM96B	6.91e-05	0.458406	0.441	0.167	1
BNIP2	6.92413e-05	0.40313	0.253	0.03	1
ATP5F1B	7.28582e-05	0.398273	0.572	0.258	1
LDHA	7.53309e-05	0.635643	0.738	0.485	1
HNRNPF	7.53728e-05	0.492952	0.515	0.212	1
C1orf162	7.63384e-05	0.617004	0.467	0.227	1
KLF6	7.68848e-05	0.732155	0.86	0.697	1
NRP1	7.77666e-05	0.456152	0.31	0.061	1
TAGLN2	7.80575e-05	0.493517	0.769	0.5	1
ESD	7.95242e-05	0.397835	0.336	0.076	1
IFNGR2	7.98368e-05	0.432996	0.319	0.076	1
PLXDC2	8.01596e-05	0.35827	0.227	0.015	1
PSMB3	8.34691e-05	0.521715	0.616	0.318	1
SFPQ	8.40967e-05	0.482031	0.581	0.288	1
PTPRE	8.97243e-05	0.40859	0.297	0.061	1
RPLP2	9.18341e-05	0.525965	1	1	1
UBL5	9.19021e-05	0.611183	0.712	0.485	1
EIF4A1	9.37473e-05	0.449813	0.707	0.439	1
LAPTM5	9.53606e-05	0.764855	0.751	0.591	1
LHFPL2	9.77115e-05	0.310543	0.197	0	1
IFI27	9.91923e-05	1.58577	0.371	0.121	1
ELL2	9.98217e-05	0.493271	0.249	0.03	1
NDUFB1	0.000103591	0.651873	0.524	0.288	1
MZT2B	0.000104282	0.440704	0.406	0.121	1
HLA-DPA1	0.000105313	0.560537	0.961	0.924	1
RAN	0.000113867	0.485674	0.646	0.348	1
ABI1	0.000114051	0.354054	0.249	0.03	1
GRB2	0.000114818	0.419171	0.459	0.182	1
ARF6	0.000115583	0.475893	0.445	0.182	1
PTPN1	0.000119298	0.433722	0.218	0.015	1
CXCL8	0.000119418	1.43249	0.825	0.712	1
MS4A7	0.000120814	0.625038	0.716	0.5	1
ARL6IP5	0.000121202	0.482264	0.498	0.227	1
EIF5A	0.000122226	0.549145	0.493	0.227	1
BAZ1A	0.00012301	0.504751	0.48	0.212	1
CLK1	0.000123349	0.507937	0.541	0.258	1
TMA7	0.000123539	0.594961	0.79	0.606	1
KDM6B	0.00012801	0.602993	0.533	0.288	1
TNFRSF1A	0.000133779	0.485298	0.354	0.106	1
NDUFA3	0.000135736	0.557707	0.415	0.167	1
SEC61B	0.000136244	0.441849	0.646	0.348	1
PSME2	0.000136579	0.458477	0.467	0.197	1
MRC1	0.000140245	0.597508	0.62	0.348	1
CTSZ	0.000140896	0.67077	0.725	0.5	1
MRPL51	0.000145186	0.47889	0.306	0.076	1
SERPING1	0.00014535	0.441683	0.371	0.121	1
PFKFB3	0.000146531	0.585221	0.306	0.076	1
PLSCR1	0.000146842	0.58644	0.393	0.152	1
IFI44	0.000149194	0.387029	0.214	0.015	1
CD209	0.000150159	0.37025	0.188	0	1
TFEC	0.000153185	0.283759	0.214	0.015	1
RAB20	0.000156719	0.463343	0.323	0.091	1
BTF3L4	0.000159335	0.388054	0.293	0.061	1
CCL8	0.000160626	1.62552	0.319	0.091	1
KRT1	0.000162421	0.577367	0.362	0.121	1
RPS15A	0.000165761	0.460856	1	1	1
TUBA1C	0.00017025	0.466858	0.424	0.167	1
ARL6IP1	0.00017418	0.505129	0.651	0.409	1
PRDX1	0.000174265	0.564978	0.812	0.576	1
STAB1	0.000176325	0.74304	0.463	0.258	1
ATP6V1H	0.000176516	0.410305	0.301	0.076	1
PIK3AP1	0.000179506	0.258828	0.183	0	1
GPX4	0.00018241	0.464526	0.847	0.591	1
TMEM256	0.000183043	0.342694	0.24	0.03	1
C20orf27	0.000184475	0.372721	0.21	0.015	1
RPS11	0.000185509	0.471244	0.983	0.924	1
RNF149	0.000187618	0.423614	0.349	0.106	1
SLC16A3	0.000189185	0.346546	0.214	0.015	1
PEA15	0.000192228	0.511852	0.341	0.106	1
KLF10	0.000194279	0.578379	0.463	0.227	1
VAMP8	0.000196111	0.542886	0.795	0.652	1
RIN2	0.000200096	0.370393	0.231	0.03	1
PDXK	0.000202455	0.395874	0.253	0.045	1
STOM	0.000204082	0.458309	0.314	0.091	1
UBE2N	0.000204995	0.426244	0.358	0.121	1
ATOX1	0.000207011	0.603469	0.489	0.242	1
CD47	0.000214608	0.50749	0.328	0.106	1
CLTA	0.00021643	0.574039	0.638	0.394	1
OLR1	0.000216862	1.1203	0.249	0.045	1
HLA-DQA2	0.000218276	-0.546882	0.066	0.212	1
HSPH1	0.000220422	0.559419	0.659	0.394	1
COL6A2	0.000223941	0.315614	0.179	0	1
INSIG1	0.000227592	1.28643	0.655	0.485	1
PSMA4	0.00022793	0.426424	0.476	0.212	1
STMP1	0.000228303	0.441631	0.314	0.091	1
CFLAR	0.0002291	0.550965	0.515	0.242	1
DEGS1	0.000233223	0.332778	0.279	0.061	1
PSMA7	0.000233651	0.476995	0.681	0.439	1
SKIL	0.000233801	0.427583	0.231	0.03	1
JPT1	0.000234917	0.411971	0.301	0.076	1
ANXA2	0.000236892	0.617285	0.952	0.864	1
ARGLU1	0.000240498	0.385763	0.288	0.061	1
RPS15	0.000242261	0.475195	1	0.985	1
COPS9	0.000246126	0.537149	0.432	0.197	1
KRT5	0.000247619	0.440962	0.231	0.03	1
HNRNPH1	0.000249564	0.283967	0.463	0.182	1
LST1	0.000251604	0.509657	0.716	0.485	1
RB1	0.000253602	0.53006	0.507	0.258	1
DDX39A	0.000258551	0.368129	0.249	0.045	1
BAX	0.000267374	0.516523	0.38	0.136	1
WAS	0.000284246	0.304008	0.201	0.015	1
TLR2	0.000285723	0.296338	0.249	0.045	1
HLA-C	0.000293038	0.433738	0.952	0.864	1
ATP6V0E1	0.000294953	0.513024	0.734	0.515	1
CASP1	0.000306207	0.350868	0.354	0.121	1
IRF2BP2	0.000309598	0.484166	0.328	0.106	1
PA2G4	0.000309789	0.365186	0.384	0.136	1
RHOA	0.000311678	0.591808	0.769	0.515	1
CXCL1	0.00031626	1.42921	0.59	0.394	1
LILRB4	0.000317173	0.366182	0.306	0.091	1
EVI2A	0.000325994	0.411	0.358	0.136	1
KHDRBS1	0.000342888	0.396616	0.31	0.091	1
SF3B6	0.000344327	0.320668	0.424	0.182	1
AQP3	0.00034555	0.348555	0.197	0.015	1
MAPK1IP1L	0.000353397	0.297637	0.201	0.015	1
RPL22L1	0.000368841	0.495487	0.406	0.167	1
NBDY	0.000372681	0.352678	0.288	0.076	1
ST3GAL6	0.000374417	0.398436	0.328	0.106	1
MSN	0.000381326	0.476899	0.354	0.136	1
HNRNPA2B1	0.00038136	0.537283	0.878	0.652	1
SELENOH	0.000381681	0.493566	0.437	0.197	1
RBM47	0.000386216	0.50749	0.314	0.106	1
KIF5B	0.000386399	0.328865	0.336	0.106	1
ATP6V1G1	0.000386629	0.506193	0.686	0.47	1
RPL35	0.000392637	0.527118	0.991	0.985	1
TTYH3	0.000393477	0.341729	0.218	0.03	1
DUSP10	0.000399939	0.375115	0.245	0.045	1
RPLP1	0.00040232	0.443892	1	1	1
TSPO	0.000403305	0.554997	0.777	0.561	1
NECTIN2	0.000404639	0.322166	0.258	0.045	1
PDGFB	0.000406159	0.312484	0.218	0.03	1
RBM39	0.000407807	0.402939	0.537	0.273	1
RCAN1	0.000408461	0.849908	0.192	0.015	1
CD68	0.000410557	0.531177	0.838	0.621	1
RHEB	0.000411345	0.397384	0.537	0.258	1
CCR1	0.000411559	0.269321	0.166	0	1
DRAP1	0.000425495	0.478209	0.515	0.303	1
RNF181	0.000437023	0.476492	0.432	0.197	1
IQGAP1	0.000448745	0.45117	0.341	0.121	1
CSF1R	0.000456718	0.457797	0.428	0.212	1
TAPBP	0.000458265	0.375115	0.258	0.061	1
QKI	0.000467101	0.265395	0.397	0.152	1
LAMTOR2	0.000474977	0.527118	0.489	0.288	1
EIF3E	0.000482499	0.373616	0.594	0.318	1
ARPP19	0.000484227	0.366424	0.306	0.091	1
NFKBIE	0.000487078	0.609406	0.437	0.197	1
FEZ1	0.000487637	-0.291311	0.044	0.167	1
ATP6V1F	0.000490233	0.564968	0.712	0.576	1
GNAQ	0.000493454	0.326906	0.245	0.045	1
SOAT1	0.000502011	0.258828	0.162	0	1
C1S	0.00050305	0.279737	0.162	0	1
ANXA6	0.000503758	0.264084	0.162	0	1
DMAC1	0.000509923	0.391767	0.188	0.015	1
DDRGK1	0.000520999	0.314027	0.188	0.015	1
SCP2	0.000525053	0.369821	0.472	0.227	1
RPL19	0.000525301	-0.317557	1	1	1
LCP1	0.000536525	0.493435	0.362	0.152	1
ARL8B	0.000542798	0.370776	0.284	0.076	1
STX11	0.000549767	0.460146	0.45	0.227	1
TOMM20	0.000560774	0.364934	0.345	0.121	1
SELENOT	0.000570107	0.516392	0.393	0.182	1
PLAUR	0.000576928	1.01323	0.764	0.621	1
JMJD1C	0.000592235	0.434925	0.367	0.136	1
STXBP2	0.000597574	0.335071	0.231	0.045	1
PPIA	0.000598928	0.550399	0.9	0.758	1
SFRP2	0.000608987	0.302603	0.21	0.03	1
IL1B	0.000609327	1.66183	0.603	0.439	1
CALHM6	0.000610698	0.338002	0.236	0.045	1
B2M	0.000611149	0.367029	1	1	1
CYTH4	0.000620456	0.298617	0.275	0.076	1
COQ10B	0.000621125	0.266591	0.214	0.03	1
C1D	0.000637561	0.31901	0.183	0.015	1
BTG3	0.000646746	0.351411	0.301	0.091	1
RAB1A	0.000648145	0.307337	0.441	0.197	1
NDUFA2	0.0006748	0.44223	0.428	0.212	1
TMED2	0.000689086	0.402227	0.38	0.152	1
VEGFA	0.000694456	0.53096	0.275	0.076	1
CSNK2B	0.000696074	0.408202	0.472	0.227	1
YWHAZ	0.000703786	0.451501	0.476	0.242	1
CD55	0.00070584	0.427583	0.31	0.106	1
SPRED1	0.000711317	0.332778	0.275	0.076	1
MGAT1	0.000716634	0.515646	0.541	0.333	1
PPP1R18	0.000727248	0.404124	0.459	0.227	1
MRPL52	0.000731421	0.362404	0.332	0.121	1
VSIR	0.000733858	0.333924	0.262	0.061	1
SKP1	0.000739753	0.451404	0.729	0.515	1
DDIT4	0.000742616	-0.849137	0.371	0.53	1
FCGR2B	0.000746781	-0.504468	0.389	0.576	1
GLMP	0.000776559	0.304008	0.179	0.015	1
DDX3Y	0.000782631	0.31901	0.179	0.015	1
JTB	0.000783964	0.28611	0.406	0.167	1
NFKB1	0.000787689	0.553713	0.415	0.212	1
FMNL1	0.0007897	0.268384	0.179	0.015	1
NABP1	0.000824497	0.513476	0.415	0.212	1
GNA13	0.000851445	0.414644	0.266	0.076	1
IFI16	0.000855923	0.441825	0.55	0.303	1
LPXN	0.000855936	0.355216	0.271	0.076	1
CD81	0.000866719	0.424757	0.284	0.091	1
LAP3	0.00086865	0.421286	0.362	0.152	1
PPA1	0.000869013	0.322299	0.201	0.03	1
ATP13A3	0.000880796	0.338002	0.245	0.061	1
CLTB	0.000906866	0.322108	0.319	0.106	1
RHOG	0.000907445	0.439466	0.48	0.258	1
HNRNPA0	0.000908238	0.301866	0.559	0.303	1
CXCL16	0.000918039	0.471756	0.419	0.212	1
IFI6	0.000918911	0.671006	0.362	0.152	1
CCDC124	0.000925225	0.301237	0.223	0.045	1
PTP4A1	0.000937035	0.399568	0.341	0.136	1
KMO	0.000938324	0.363103	0.175	0.015	1
HNMT	0.000948427	0.404499	0.502	0.288	1
GBP2	0.000962958	0.458309	0.266	0.076	1
ACTR2	0.000991614	0.436516	0.463	0.242	1
GDI2	0.000995517	0.398342	0.41	0.197	1
LYPD3	0.00100537	0.274675	0.236	0.045	1
RNF144B	0.0010117	0.349331	0.201	0.03	1
ENPP2	0.00101294	0.379441	0.288	0.091	1
ATP6V0D1	0.00104293	0.418184	0.528	0.303	1
ETF1	0.00104312	0.331862	0.336	0.121	1
BLOC1S1	0.00105	0.395015	0.568	0.333	1
PSMB9	0.00105186	0.331862	0.31	0.106	1
TMEM258	0.00105803	0.357521	0.572	0.348	1
UBE2B	0.00106324	0.317301	0.472	0.212	1
SQSTM1	0.00106753	0.534772	0.817	0.606	1
HNRNPAB	0.00106833	0.331568	0.245	0.061	1
EIF3K	0.00108452	0.377437	0.773	0.5	1
GPX3	0.00111349	0.264084	0.144	0	1
PFDN2	0.00112248	0.420423	0.502	0.258	1
CAB39	0.00113131	0.257279	0.197	0.03	1
PSMD6	0.00113131	0.257279	0.197	0.03	1
FAM49A	0.0011325	0.350756	0.284	0.091	1
TNFSF13B	0.00113483	0.365655	0.367	0.167	1
TOP1	0.00113981	0.419634	0.341	0.136	1
CTSH	0.00114621	0.362234	0.507	0.258	1
COMP	0.00114908	0.267475	0.175	0.015	1
SHISA5	0.00114909	0.272546	0.175	0.015	1
N4BP2L2	0.0011774	0.298562	0.362	0.136	1
ABCA1	0.00118108	0.379441	0.262	0.076	1
C1R	0.00118145	0.273527	0.17	0.015	1
FXYD3	0.00118146	0.298972	0.17	0.015	1
CTSD	0.00120011	0.620228	0.755	0.591	1
UNC93B1	0.00120014	0.38879	0.236	0.061	1
LPAR6	0.00120731	0.408825	0.437	0.212	1
SNRPF	0.00121547	0.330721	0.306	0.106	1
TRMT1	0.00122748	0.379441	0.31	0.121	1
LGALS9	0.00123861	0.392817	0.275	0.091	1
ANP32B	0.00124126	0.365426	0.371	0.152	1
GOLGA7	0.00124318	0.349331	0.214	0.045	1
BCAS2	0.00125337	0.464167	0.354	0.136	1
MS4A4A	0.00127351	0.560456	0.725	0.545	1
PSMB10	0.00128764	0.31139	0.262	0.076	1
COX6C	0.00130255	0.430206	0.764	0.561	1
BCL3	0.00130341	0.347059	0.301	0.106	1
ACTR3	0.00130618	0.341327	0.459	0.227	1
LGALS3BP	0.00131457	0.412995	0.236	0.061	1
BLVRB	0.00133981	0.531946	0.755	0.591	1
SFN	0.00134332	0.585614	0.389	0.182	1
KLF5	0.00135057	0.258828	0.14	0	1
S100A8	0.00135369	0.330721	0.14	0	1
ANAPC13	0.0013641	0.306119	0.214	0.045	1
TSPYL1	0.0013934	0.255816	0.197	0.03	1
EPSTI1	0.00139944	0.306728	0.262	0.076	1
ELOC	0.00140093	0.449951	0.498	0.273	1
TRMT112	0.00142251	0.316426	0.638	0.394	1
TMEM219	0.00142808	0.395015	0.467	0.227	1
IL1RN	0.00142972	0.685183	0.271	0.091	1
SNX3	0.00145028	0.327734	0.69	0.409	1
VPS29	0.00148032	0.449427	0.533	0.348	1
DNAJB6	0.0014938	0.507144	0.729	0.515	1
BTG2	0.00151285	0.481877	0.624	0.394	1
PTMS	0.00155833	0.411165	0.55	0.348	1
CD53	0.00157648	0.394363	0.454	0.242	1
UBE2W	0.00158254	0.276575	0.192	0.03	1
SRSF2	0.00159494	0.361381	0.664	0.394	1
SRSF1	0.00160702	0.293848	0.236	0.061	1
PHB	0.00162061	0.319147	0.275	0.091	1
PUF60	0.00162544	0.272546	0.188	0.03	1
PPP1R15A	0.00162911	0.600914	0.952	0.879	1
RAD21	0.00164054	0.283193	0.24	0.061	1
AC020916.1	0.00165006	0.579998	0.31	0.136	1
VIM	0.0016659	0.482515	0.983	0.955	1
ARF4	0.00166822	0.375115	0.472	0.227	1
PPT1	0.00168526	0.402146	0.459	0.242	1
IVNS1ABP	0.00169298	0.364389	0.349	0.152	1
NAPA	0.00173619	0.25854	0.245	0.061	1
ARRDC3	0.00175927	0.590258	0.275	0.091	1
PLP2	0.00176506	0.316551	0.332	0.121	1
SUMO3	0.00178358	0.390302	0.38	0.167	1
CCNL1	0.00178764	0.505674	0.607	0.394	1
SNRPD3	0.00179909	0.316222	0.262	0.076	1
HSPA1B	0.00182671	1.09076	0.873	0.818	1
UGP2	0.00182839	0.411351	0.367	0.167	1
RTN3	0.00184674	0.419929	0.371	0.182	1
IGFBP4	0.00186348	0.428887	0.319	0.121	1
SAT1	0.00189191	0.531994	0.974	0.909	1
MXD1	0.00189432	0.451064	0.266	0.091	1
ARL5B	0.00190168	0.611475	0.419	0.227	1
ZC3H12A	0.0019173	0.358437	0.406	0.182	1
C1orf54	0.00191805	0.415163	0.288	0.106	1
MMP19	0.00191813	0.534225	0.275	0.091	1
FERMT3	0.00192699	0.301115	0.367	0.167	1
UBE2E2	0.00194631	0.271592	0.188	0.03	1
ARF5	0.00194918	0.362059	0.271	0.091	1
ODF3B	0.00197238	0.290226	0.188	0.03	1
PIM1	0.00199712	0.335722	0.131	0	1
RPSA	0.0020049	0.402967	0.93	0.803	1
MRPL40	0.00201742	0.267475	0.162	0.015	1
TSC22D2	0.00202094	0.335071	0.205	0.045	1
EIF5B	0.00203265	0.27128	0.301	0.106	1
EMP1	0.00203647	0.446776	0.441	0.227	1
GADD45GIP1	0.002038	0.410509	0.393	0.197	1
LGALS2	0.00205565	-0.255833	0.044	0.152	1
NEDD8	0.00206062	0.340542	0.629	0.409	1
THBD	0.0020709	0.955869	0.367	0.182	1
ALCAM	0.00208726	0.276575	0.205	0.045	1
YWHAQ	0.00211603	0.300713	0.38	0.167	1
RAMMET	0.00212551	0.258042	0.157	0.015	1
UBE2D1	0.00214638	0.363888	0.38	0.167	1
DYNLRB1	0.00216722	0.527118	0.402	0.212	1
SRSF9	0.00219423	0.406009	0.332	0.152	1
FCGRT	0.00220142	-0.422647	0.891	0.864	1
TOB1	0.00221215	0.268516	0.258	0.076	1
RNASE6	0.00222352	0.449693	0.59	0.379	1
NDUFS7	0.00223135	0.304726	0.362	0.152	1
COX6A1	0.00227994	0.366654	0.777	0.545	1
VMA21	0.00230012	0.276575	0.183	0.03	1
EPS15	0.00233351	0.304726	0.205	0.045	1
HSBP1	0.00234048	0.412947	0.437	0.227	1
VDAC1	0.00238197	0.338589	0.328	0.136	1
ASPH	0.00240723	0.272097	0.297	0.106	1
MVP	0.00241719	0.258828	0.127	0	1
SPCS3	0.00242678	0.325485	0.201	0.045	1
ATP6V1C1	0.00242868	0.268885	0.231	0.061	1
CBX3	0.00248072	0.309091	0.293	0.106	1
RPS26	0.00248169	0.483111	0.86	0.773	1
CSTB	0.00255309	0.516442	0.83	0.667	1
SLC25A19	0.00256309	0.278652	0.153	0.015	1
SH2B3	0.00258832	0.268031	0.284	0.106	1
ST3GAL1	0.00258931	0.276575	0.201	0.045	1
DMKN	0.00262509	0.473347	0.332	0.152	1
UQCC2	0.00263311	0.325284	0.227	0.061	1
ZNF330	0.00274577	0.281139	0.284	0.106	1
PPIF	0.00279132	0.422608	0.336	0.152	1
TANK	0.00279826	0.511147	0.511	0.303	1
RTN4	0.00281541	0.30121	0.821	0.652	1
RPS4X	0.00283141	-0.365505	1	1	1
GABARAPL1	0.00283453	0.261573	0.179	0.03	1
GOLIM4	0.00290575	0.420787	0.271	0.091	1
CLEC4E	0.00291589	0.253553	0.122	0	1
ATF6	0.00291948	0.262386	0.175	0.03	1
RPS13	0.00293116	0.368993	1	0.939	1
MARCO	0.00293589	-0.335378	0.109	0.258	1
PPP1CA	0.00299983	0.300348	0.362	0.152	1
MDH2	0.0030193	0.253358	0.319	0.121	1
FXYD5	0.00307401	0.486285	0.638	0.455	1
GPR84	0.00308618	0.283759	0.148	0.015	1
SLC3A2	0.00311037	0.396689	0.594	0.379	1
DUT	0.00314846	0.342694	0.266	0.091	1
COX17	0.0032325	0.398385	0.349	0.167	1
AZIN1	0.0033321	0.363043	0.332	0.152	1
CREBL2	0.00335432	0.314312	0.214	0.061	1
HDAC2	0.00338352	0.285361	0.197	0.045	1
C9orf16	0.00338466	0.2983	0.498	0.242	1
CD302	0.00341601	0.354416	0.319	0.136	1
THOC7	0.00343014	0.277599	0.17	0.03	1
CCT8	0.00344558	0.257832	0.24	0.076	1
DUSP3	0.00345291	0.309527	0.214	0.061	1
EFHD2	0.00352533	0.372976	0.301	0.136	1
SIAH1	0.0035286	0.260783	0.197	0.045	1
HNRNPDL	0.003535	0.326347	0.594	0.409	1
EGR1	0.00354168	0.86249	0.646	0.5	1
MAT2A	0.00356315	0.470535	0.297	0.121	1
REL	0.00357848	0.46309	0.594	0.394	1
SEM1	0.00360824	0.433459	0.568	0.348	1
CALR	0.00365706	0.539259	0.686	0.5	1
PSENEN	0.00365743	0.268516	0.301	0.121	1
ERH	0.00366089	0.337385	0.476	0.258	1
ARF1	0.00370014	0.394461	0.559	0.348	1
MAP3K8	0.00370326	0.456278	0.428	0.242	1
MRPL54	0.00372351	0.26639	0.262	0.091	1
GTF2H5	0.00372951	0.299518	0.24	0.076	1
NOP10	0.00375349	0.399902	0.546	0.333	1
WDR1	0.00378345	0.271861	0.262	0.091	1
DDX3X	0.00378544	0.274352	0.507	0.273	1
EIF4B	0.00378809	0.261044	0.266	0.091	1
PLK3	0.00379002	0.340845	0.231	0.076	1
CXCL2	0.00381852	0.826163	0.847	0.788	1
LY86	0.0038248	0.309987	0.271	0.106	1
EZR	0.00383095	0.321704	0.511	0.303	1
PDIA4	0.00389432	0.399739	0.227	0.076	1
ATP1B3	0.00391544	0.410305	0.541	0.333	1
RPS27A	0.00394257	0.388689	0.991	0.985	1
CHMP5	0.00399628	0.388572	0.349	0.167	1
ARL4C	0.00406619	0.594382	0.349	0.167	1
NDUFB3	0.00407605	0.340967	0.306	0.136	1
C3	0.0041554	0.336896	0.144	0.015	1
CAP1	0.0042605	0.348846	0.559	0.348	1
TMEM160	0.00426078	0.270779	0.349	0.167	1
STIP1	0.00430768	0.301237	0.188	0.045	1
P4HB	0.0044014	0.387956	0.376	0.182	1
PRDX5	0.00440847	0.3218	0.454	0.242	1
CLIC4	0.00445157	0.266591	0.188	0.045	1
CHORDC1	0.00446292	0.304076	0.271	0.106	1
GABARAP	0.00451837	-0.306385	0.205	0.364	1
PCBP2	0.00456999	0.290272	0.55	0.348	1
TXNDC17	0.00460487	0.341853	0.323	0.152	1
LSM3	0.00460625	0.253019	0.402	0.197	1
IRF8	0.00463411	0.618328	0.441	0.288	1
BANF1	0.00469152	0.39067	0.341	0.167	1
RAB11A	0.00472372	0.304132	0.336	0.152	1
TMSB4X	0.0047722	0.2674	1	1	1
APRT	0.00489071	0.316084	0.48	0.273	1
NDUFAB1	0.00491215	0.305991	0.253	0.091	1
SERPINF1	0.00491867	0.416203	0.445	0.258	1
HADHB	0.00493191	0.305385	0.249	0.091	1
SELENOW	0.00495209	0.330721	0.279	0.106	1
NDUFA6	0.00497254	0.38119	0.323	0.152	1
SRSF7	0.00498896	0.470535	0.507	0.318	1
RNF145	0.00500633	0.347059	0.297	0.136	1
TAGAP	0.00503028	0.536704	0.371	0.197	1
RABAC1	0.00505687	0.347209	0.397	0.212	1
TRAF1	0.00515746	0.360076	0.231	0.076	1
TNFAIP8	0.00516565	0.466456	0.415	0.212	1
PLEC	0.00519925	0.281541	0.183	0.045	1
OGFRL1	0.00522247	0.290358	0.236	0.076	1
ECHS1	0.00525662	0.265732	0.188	0.045	1
TNFSF10	0.00526281	0.259267	0.21	0.061	1
SOD1	0.00529166	0.263089	0.603	0.364	1
LSM7	0.00530288	0.331723	0.402	0.212	1
VOPP1	0.00534574	0.335587	0.279	0.121	1
BTG1	0.00536483	1.09643	0.869	0.727	1
SAR1A	0.00537478	0.256537	0.183	0.045	1
C19orf53	0.00539164	0.401882	0.397	0.212	1
CLEC4G	0.00552822	0.36792	0.135	0.015	1
TPRA1	0.00563127	0.333295	0.201	0.061	1
NCOA4	0.00567895	0.281034	0.376	0.182	1
ATP1A1	0.00569002	0.265172	0.467	0.258	1
EIF6	0.00572164	0.307805	0.275	0.106	1
ARID5A	0.00574308	0.300768	0.245	0.091	1
ATP5PO	0.00574642	0.250633	0.594	0.364	1
RAB10	0.00576074	0.255816	0.336	0.152	1
SMS	0.00576632	0.251665	0.328	0.152	1
HBP1	0.00578383	0.268885	0.227	0.076	1
PILRA	0.00579459	0.295956	0.319	0.152	1
CA2	0.00581335	0.315834	0.162	0.03	1
CTSL	0.00583244	0.653993	0.638	0.5	1
TXNL1	0.00584155	0.285756	0.266	0.106	1
OLFML2B	0.00589739	0.264084	0.21	0.061	1
AHR	0.00593846	0.317665	0.262	0.106	1
CKLF	0.00595639	0.337346	0.367	0.182	1
LEPROTL1	0.00601883	0.390834	0.205	0.061	1
SERINC1	0.00603494	0.347059	0.262	0.106	1
PLXDC1	0.00604669	-0.264919	0.092	0.212	1
IL6	0.00613972	0.351411	0.162	0.03	1
ARRB2	0.00615303	0.399838	0.454	0.288	1
NFKBIA	0.00617038	0.781702	0.991	0.955	1
PTMA	0.00621953	0.374499	1	0.985	1
SERPINH1	0.00636056	0.267475	0.157	0.03	1
ZC3H15	0.00643297	0.269321	0.288	0.121	1
FGL2	0.00643627	0.434324	0.515	0.333	1
SET	0.00645909	0.355905	0.341	0.167	1
RASGEF1B	0.00646101	0.599034	0.445	0.303	1
C19orf70	0.00646424	0.304179	0.376	0.197	1
CXCL3	0.00649205	1.10146	0.817	0.818	1
DPYSL2	0.00652134	0.314815	0.266	0.106	1
SON	0.0065493	0.300014	0.424	0.227	1
LAMTOR4	0.00671583	0.355216	0.716	0.561	1
TMEM9B	0.00671585	0.2672	0.262	0.106	1
SLC25A3	0.00673829	0.253809	0.624	0.439	1
RILPL2	0.00676835	0.471084	0.349	0.197	1
CD58	0.00689203	0.259267	0.223	0.076	1
APEX1	0.00694669	0.272935	0.271	0.106	1
M6PR	0.00697664	0.352032	0.362	0.197	1
TRAPPC3	0.00697967	-0.383179	0.179	0.303	1
ARHGDIA	0.0070005	0.306403	0.38	0.197	1
SLC25A6	0.00702739	0.347396	0.856	0.682	1
ZC3HAV1	0.00713696	0.304726	0.179	0.045	1
EEF2	0.007173	0.325564	0.873	0.682	1
KRT14	0.00718334	0.413032	0.541	0.379	1
UCP2	0.00720847	0.354416	0.323	0.167	1
PGAM1	0.00730896	0.276449	0.288	0.121	1
EIF1AX	0.00734292	0.356029	0.402	0.212	1
RNH1	0.00735625	0.364206	0.576	0.364	1
LY6E	0.00739945	0.36216	0.323	0.152	1
CD37	0.00740899	0.309181	0.467	0.288	1
RNF114	0.00743391	0.256416	0.336	0.167	1
TRAPPC1	0.00747566	0.361532	0.362	0.197	1
UPP1	0.00749469	0.298562	0.328	0.152	1
LAMTOR5	0.00755094	0.25372	0.406	0.212	1
GNS	0.00757744	0.259267	0.236	0.091	1
GPR132	0.00761886	0.267475	0.153	0.03	1
AP1B1	0.00764897	0.257142	0.245	0.091	1
MUCL1	0.00767473	-0.713171	0.21	0.061	1
ATP5PF	0.00768133	0.323664	0.55	0.348	1
RBMS1	0.00768517	0.270146	0.262	0.106	1
CAPZB	0.00768816	0.365217	0.664	0.515	1
CELF1	0.00769032	0.27367	0.218	0.076	1
DAD1	0.00772351	0.263582	0.546	0.348	1
MRPS6	0.00775212	0.251287	0.266	0.106	1
ANXA11	0.00775982	0.265491	0.349	0.182	1
DNAJA4	0.00779903	0.306728	0.201	0.061	1
SARS	0.00780406	0.271592	0.175	0.045	1
CYFIP1	0.00797386	0.256537	0.175	0.045	1
RIT1	0.00809035	0.26639	0.262	0.106	1
RIPK2	0.00809752	0.264833	0.249	0.091	1
CD83	0.00811388	0.66152	0.795	0.758	1
MRPL33	0.00815883	0.281732	0.266	0.106	1
SERPINB2	0.00823375	0.258042	0.127	0.015	1
SNX10	0.00825782	0.355433	0.323	0.152	1
MTHFD2	0.00837366	0.262524	0.24	0.091	1
SCAMP2	0.00840185	0.302289	0.31	0.152	1
CCL3L1	0.00853966	1.29343	0.59	0.424	1
RASGRP3	0.00858686	0.276575	0.153	0.03	1
TBCA	0.00859485	0.392817	0.472	0.303	1
ETV3	0.00889404	0.254434	0.218	0.076	1
ATF5	0.00894784	0.278439	0.197	0.061	1
ELF1	0.00914508	0.283193	0.437	0.258	1
LRRFIP1	0.00920318	0.375115	0.498	0.333	1
RPL3	0.00930532	-0.268234	0.996	1	1
RPL35A	0.00931701	0.311659	0.996	0.985	1
RALGDS	0.00944031	0.32795	0.284	0.136	1
MCTS1	0.00945156	0.268885	0.214	0.076	1
ARID3A	0.00948244	0.255816	0.192	0.061	1
APOE	0.00956715	0.484959	0.459	0.258	1
RGCC	0.00956818	-0.323376	0.314	0.485	1
ATP5F1D	0.00957735	0.328118	0.507	0.303	1
TBXAS1	0.00957874	0.3251	0.279	0.136	1
ANP32A	0.00958719	0.315038	0.31	0.152	1
NDUFV3	0.00962196	0.319147	0.231	0.091	1
SYNGR2	0.00997909	0.361532	0.328	0.167	1
TIMP2	0.0100541	0.32582	0.332	0.167	1
MBNL1	0.0101034	0.306551	0.266	0.121	1
TCP1	0.0101627	0.254659	0.367	0.197	1
GNB2	0.0103518	0.274899	0.472	0.273	1
RBBP6	0.0104766	0.272935	0.231	0.091	1
NDUFS5	0.0106182	0.281541	0.563	0.364	1
MYC	0.0106412	0.313443	0.253	0.106	1
USP16	0.0109036	0.250833	0.188	0.061	1
PHLDA2	0.0109551	0.347412	0.498	0.288	1
C2	0.010961	0.330721	0.284	0.136	1
DEDD2	0.0109866	0.300768	0.21	0.076	1
EWSR1	0.0110248	0.300348	0.284	0.136	1
FABP5	0.011222	0.59558	0.45	0.273	1
PCNA	0.0112241	0.277599	0.144	0.03	1
PDIA3	0.0112583	0.251484	0.563	0.364	1
ATP6AP1	0.0113402	0.347484	0.332	0.182	1
NDUFB11	0.0113607	0.279829	0.541	0.348	1
HSPA9	0.0115113	0.262641	0.31	0.152	1
HLA-DPB1	0.0115759	0.31344	0.965	0.955	1
SLC40A1	0.0116419	0.47929	0.38	0.227	1
MAFF	0.0116469	0.554863	0.406	0.242	1
ZNHIT1	0.0117159	0.373085	0.297	0.152	1
CDC37	0.0117471	0.283597	0.445	0.273	1
IL10	0.0118073	0.866774	0.402	0.258	1
SPINT2	0.0118149	0.277947	0.367	0.197	1
SLIRP	0.0119137	0.388988	0.432	0.273	1
SP100	0.0119819	0.297113	0.266	0.121	1
RAB5C	0.0121719	0.337873	0.55	0.379	1
ENY2	0.0121807	0.256265	0.524	0.318	1
ZNF428	0.0121857	0.257832	0.231	0.091	1
YTHDF3	0.0122707	0.260014	0.205	0.076	1
UBL3	0.012297	0.267732	0.293	0.136	1
ERF	0.0123493	0.255816	0.166	0.045	1
HMGN3	0.0124111	0.309141	0.371	0.212	1
IFI30	0.0125471	-0.267563	0.314	0.485	1
PHACTR1	0.0126806	0.38195	0.472	0.333	1
LIMS1	0.0127891	0.285809	0.323	0.167	1
CHCHD7	0.0128281	0.304076	0.227	0.091	1
NUCB1	0.0128625	0.285478	0.314	0.152	1
CCDC88A	0.0132228	0.278254	0.293	0.152	1
ARL6IP4	0.0133292	0.274029	0.62	0.394	1
PARK7	0.0133737	0.285361	0.489	0.333	1
ATP5IF1	0.0134728	0.30853	0.476	0.318	1
NUFIP2	0.0134924	0.274675	0.231	0.091	1
GLIPR1	0.0135513	0.363962	0.485	0.288	1
TPM3	0.0141597	0.348555	0.616	0.439	1
ALOX5AP	0.014246	0.516588	0.502	0.348	1
DUSP6	0.014272	0.277234	0.24	0.106	1
RAP2B	0.0146478	0.27558	0.288	0.136	1
YPEL5	0.0152686	0.377	0.354	0.212	1
ZFP36	0.0152851	0.581339	0.952	0.864	1
PTGES3	0.0154194	0.368005	0.537	0.348	1
EIF3G	0.015487	0.265944	0.428	0.242	1
EIF3I	0.0156864	0.25395	0.288	0.136	1
NDUFA4	0.0157914	0.308083	0.777	0.591	1
CSTA	0.0158455	0.273794	0.227	0.091	1
PEPD	0.0159349	-0.514702	0.253	0.364	1
LSP1	0.0163993	0.359662	0.214	0.091	1
FKBP1A	0.0164785	0.336817	0.598	0.394	1
CAT	0.0166414	0.280152	0.253	0.121	1
AMD1	0.0167087	0.280707	0.502	0.333	1
TOMM7	0.0167489	0.368204	0.83	0.667	1
CLTC	0.017245	0.269321	0.253	0.121	1
CASP4	0.0172915	0.278254	0.288	0.152	1
RPS16	0.0174783	0.258395	0.996	0.985	1
RARA	0.0175917	0.259267	0.179	0.061	1
IRF1	0.0177282	0.365873	0.345	0.197	1
SEC14L1	0.0178122	0.375115	0.175	0.061	1
NCF4	0.0180976	0.29806	0.485	0.333	1
SERBP1	0.0182349	0.269321	0.546	0.364	1
HLA-DMB	0.0182599	0.316964	0.742	0.621	1
HMGN1	0.0185085	0.325333	0.41	0.242	1
AC015912.3	0.0185141	0.28649	0.153	0.045	1
LYN	0.0186324	0.284142	0.336	0.197	1
CDC42EP3	0.018723	0.262524	0.201	0.076	1
NME4	0.0187618	0.326906	0.192	0.076	1
SNHG8	0.0188829	0.262974	0.445	0.258	1
MDH1	0.0189941	0.339491	0.31	0.167	1
PTTG1	0.0191327	0.291423	0.153	0.045	1
SSR1	0.0191912	0.278968	0.297	0.152	1
MRPS21	0.0199233	0.324626	0.336	0.197	1
SLC38A2	0.0203042	0.387394	0.48	0.333	1
AES	0.020498	0.336214	0.188	0.076	1
RWDD1	0.0206784	0.250601	0.319	0.167	1
ATP6V1D	0.0210968	0.283193	0.21	0.091	1
IFNGR1	0.0214332	0.392817	0.297	0.167	1
SSR3	0.021479	0.268987	0.41	0.258	1
PDIA6	0.0215046	0.35422	0.358	0.227	1
PLIN3	0.0216447	0.294945	0.245	0.121	1
CARD16	0.0217357	0.326959	0.371	0.227	1
MGST3	0.0221573	0.268585	0.638	0.455	1
CCL2	0.0222882	1.17173	0.786	0.667	1
RPL27A	0.0224796	0.32356	1	0.97	1
LMNA	0.0228803	0.53188	0.86	0.773	1
TERF2IP	0.0233239	0.255816	0.253	0.121	1
PRR13	0.0236922	0.261224	0.472	0.318	1
SMIM4	0.0238153	0.278968	0.306	0.167	1
SRSF5	0.0238417	0.264084	0.485	0.333	1
UQCRC1	0.0238422	0.253125	0.21	0.091	1
EVI2B	0.0240231	0.260603	0.336	0.197	1
SNHG7	0.0243515	0.276508	0.227	0.106	1
PERP	0.0243945	0.300713	0.345	0.197	1
BCAP31	0.0250059	0.257387	0.397	0.242	1
NDUFS8	0.0250429	0.285114	0.266	0.136	1
IFI27L2	0.0254397	0.32937	0.345	0.212	1
GIMAP4	0.0254783	0.282152	0.223	0.106	1
CCRL2	0.0256613	0.408372	0.297	0.167	1
DDX5	0.0261614	0.355796	0.93	0.803	1
RAD23A	0.027013	0.280788	0.284	0.152	1
ERGIC3	0.0271892	0.259638	0.293	0.167	1
PSMD7	0.0278146	0.264084	0.262	0.136	1
MMP9	0.0278449	0.663664	0.445	0.318	1
SNAPC1	0.0279405	0.302603	0.122	0.03	1
HSPA1A	0.0282934	0.44242	0.934	0.955	1
UQCR11	0.0283325	0.340506	0.686	0.53	1
CHCHD10	0.0283867	0.29784	0.445	0.318	1
RPS25	0.0284103	0.258368	1	1	1
PABPC1	0.0284477	0.284711	0.852	0.697	1
SRP14	0.0284495	0.321184	0.882	0.788	1
COX5A	0.0288638	0.287448	0.384	0.227	1
RAB7A	0.0289695	0.2683	0.563	0.409	1
PNRC2	0.0293358	0.284046	0.358	0.227	1
NR4A1	0.0293794	0.252057	0.672	0.576	1
GTF3A	0.0300788	0.261945	0.297	0.167	1
IER5	0.0301782	0.351634	0.419	0.258	1
RPL34	0.0302664	0.33402	0.996	1	1
RPLP0	0.0304364	0.299324	0.965	0.864	1
SNHG15	0.0311979	0.273094	0.253	0.121	1
GSTO1	0.0322785	0.306728	0.406	0.273	1
KYNU	0.0329096	0.337641	0.271	0.152	1
NRP2	0.0330332	0.264691	0.389	0.242	1
AP2S1	0.033358	0.458947	0.624	0.576	1
RPS12	0.0337021	0.359749	0.996	1	1
ACTG1	0.0349514	0.439222	0.926	0.909	1
TNFAIP2	0.0354761	0.302801	0.45	0.318	1
TNF	0.0357238	1.08723	0.428	0.333	1
N4BP2L1	0.0358473	0.27367	0.197	0.091	1
KPNA2	0.0362843	0.272305	0.31	0.182	1
C12orf57	0.0363829	0.26345	0.362	0.212	1
DUSP2	0.0383555	0.813266	0.651	0.515	1
ERP29	0.0393768	0.268987	0.397	0.258	1
HSPA5	0.0394253	0.327481	0.568	0.379	1
UQCR10	0.03997	0.32481	0.502	0.379	1
GRINA	0.0402626	0.25395	0.288	0.167	1
GRN	0.0405738	0.306728	0.707	0.591	1
MTRNR2L12	0.0410123	-0.437081	0.476	0.348	1
HSP90AB1	0.0418192	0.350573	0.969	0.909	1
RPS20	0.0420501	0.274463	0.996	1	1
RPL18	0.0422955	0.271639	1	0.955	1
MCUR1	0.0424578	-0.251366	0.14	0.242	1
C1orf43	0.0428958	0.289583	0.31	0.197	1
FTL	0.0429347	-0.287303	1	1	1
CDKN1A	0.0463076	0.250766	0.677	0.5	1
EIF4E	0.0468555	0.302801	0.41	0.258	1
MTDH	0.0474896	0.277947	0.367	0.242	1
ARPC5	0.0475415	0.263754	0.738	0.621	1
CHMP1B	0.0507189	0.551704	0.533	0.424	1
DNAJB1	0.0508874	0.453257	0.873	0.833	1
B3GNT5	0.0525573	0.350868	0.258	0.152	1
SERP1	0.0527812	0.278652	0.607	0.455	1
NLRP3	0.0533026	0.323585	0.24	0.136	1
TUBA1A	0.0537568	0.266591	0.459	0.303	1
MINOS1	0.0546229	0.251203	0.459	0.333	1
PSAP	0.055824	0.282971	0.895	0.833	1
CD14	0.0563629	0.426619	0.825	0.803	1
SELENOP	0.0573081	-0.272965	0.926	0.924	1
NUDT1	0.0574875	-0.291435	0.157	0.242	1
XIST	0.0575318	0.379328	0.214	0.121	1
IL10RA	0.057767	0.269703	0.306	0.197	1
TXN	0.0589474	0.314489	0.686	0.515	1
MYL12A	0.0596525	0.26946	0.882	0.742	1
ZFAS1	0.0607072	0.338747	0.755	0.652	1
CYTOR	0.0607904	0.336641	0.188	0.091	1
ZFAND2A	0.061372	0.447265	0.249	0.152	1
RPL27	0.0659061	0.276508	0.996	0.939	1
BIRC3	0.0689184	0.561066	0.428	0.318	1
SCGB2A2	0.069491	-0.784162	0.153	0.061	1
ATP1B1	0.0781811	0.267926	0.332	0.227	1
F13A1	0.0792551	0.363027	0.777	0.682	1
TMEM70	0.0810204	0.426384	0.301	0.197	1
MRPL41	0.082356	0.262641	0.258	0.167	1
SNHG12	0.0825041	0.323372	0.236	0.136	1
HLA-DRB5	0.0836094	1.26955	0.367	0.303	1
TUBA1B	0.086469	0.271835	0.956	0.833	1
PPDPF	0.0867144	0.285938	0.655	0.515	1
NBEAL1	0.0881139	-0.283848	0.179	0.258	1
YWHAE	0.0928517	0.251626	0.472	0.364	1
NPM1	0.0965179	0.285272	0.86	0.803	1
CCL13	0.0981272	0.701473	0.59	0.545	1
DUSP1	0.104164	0.356228	0.948	0.848	1
GNG11	0.10469	-0.25529	0.052	0.106	1
RPL31	0.105239	0.251215	0.996	0.939	1
GLA	0.119967	0.299774	0.424	0.318	1
HMGB2	0.122852	0.300014	0.332	0.242	1
ADH5	0.127872	-0.336652	0.192	0.258	1
HNRNPA1	0.128324	0.2502	0.834	0.803	1
RGS1	0.136321	1.29311	0.415	0.364	1
ATF3	0.137512	0.335673	0.725	0.636	1
PLCG2	0.137675	0.265602	0.179	0.106	1
RHOB	0.139591	0.251203	0.384	0.273	1
ID2	0.141704	0.357374	0.642	0.53	1
ARL4D	0.14932	-0.38479	0.14	0.212	1
PHPT1	0.149634	0.278298	0.389	0.288	1
NUPR1	0.155834	0.351347	0.472	0.364	1
KLF2	0.163361	0.250087	0.275	0.197	1
ISG15	0.163627	0.745299	0.284	0.212	1
KRT10	0.173935	0.444157	0.598	0.561	1
HSPA6	0.179081	0.588351	0.384	0.318	1
RPL7A	0.185383	0.257587	0.969	0.909	1
C15orf48	0.193115	0.329886	0.271	0.197	1
HSP90B1	0.197956	0.273033	0.55	0.47	1
KDELR2	0.198779	0.284917	0.332	0.273	1
S100A4	0.223071	0.333937	0.956	0.97	1
FOS	0.231498	0.278665	0.921	0.924	1
SDS	0.233438	0.358142	0.162	0.106	1
DNAJA1	0.252279	-0.299218	0.865	0.788	1
CPM	0.25353	-0.251667	0.227	0.288	1
CITED2	0.289275	-0.336652	0.533	0.53	1
IER2	0.295381	0.814921	0.86	0.803	1
APOC1	0.296531	0.272754	0.135	0.091	1
CALM3	0.317066	-0.377354	0.402	0.439	1
GADD45B	0.37904	0.475729	0.93	0.894	1
CCL18	0.382082	1.19093	0.271	0.227	1
EIF5	0.394411	-0.260473	0.633	0.606	1
ZNF331	0.401007	0.338895	0.38	0.333	1
GOLGB1	0.439741	-0.408988	0.17	0.121	1
FOSB	0.44014	0.289648	0.79	0.833	1
UBE2D2	0.503224	-0.366948	0.301	0.333	1
GADD45G	0.531445	-0.446145	0.262	0.273	1
SCAF11	0.592376	-0.272754	0.31	0.273	1
GEM	0.59987	0.505585	0.17	0.152	1
DCD	0.67234	-2.5085	0.131	0.106	1

## Sheet: 3c
Supplementary Table S3c
Differentially expressed genes in CCR1hi skin macrophages (SSc vs HC)
	p_val	avg_log2FC	pct.1	pct.2	p_val_adj
TMSB10	9.04517e-43	1.56703	1	1	1.80135e-38
RPS29	1.13319e-32	1.31836	0.994	0.774	2.25674e-28
ACTB	1.72607e-32	1.57633	1	0.931	3.43747e-28
PFN1	1.00375e-30	1.32177	0.971	0.78	1.99898e-26
ATP5F1E	8.22223e-29	1.38401	0.959	0.849	1.63746e-24
C1QB	1.79818e-26	1.57376	0.857	0.673	3.58107e-22
RPL39	1.92409e-25	1.35644	0.946	0.629	3.83183e-21
GAPDH	2.31522e-24	0.951148	0.987	0.893	4.61075e-20
SERF2	2.37786e-24	1.03231	1	0.918	4.73551e-20
IFITM3	2.50876e-24	1.21213	0.873	0.459	4.99619e-20
C1QC	5.81158e-24	1.42889	0.818	0.403	1.15738e-19
RPS28	8.64067e-24	0.953753	0.994	0.937	1.72079e-19
CD74	1.83241e-23	0.939481	1	0.981	3.64924e-19
PLTP	8.79703e-23	1.66379	0.691	0.283	1.75193e-18
S100A11	1.52613e-22	1.0631	0.984	0.868	3.03928e-18
ATP5MPL	1.2986e-21	1.03456	0.682	0.233	2.58616e-17
ATP5ME	2.2698e-20	1.03353	0.685	0.239	4.52031e-16
RPL28	1.48431e-19	0.966489	1	0.975	2.95601e-15
ELOB	1.61244e-19	0.924168	0.78	0.39	3.21117e-15
COL1A1	5.81289e-19	0.660369	0.436	0.038	1.15764e-14
POLR2L	7.19075e-19	1.0551	0.812	0.503	1.43204e-14
RPL36	9.149e-19	0.855214	0.997	0.906	1.82202e-14
LY96	2.90679e-18	0.940583	0.513	0.101	5.78887e-14
HLA-A	3.44605e-18	0.821815	0.968	0.836	6.86281e-14
CFL1	3.91658e-18	0.908038	0.936	0.755	7.79986e-14
ATP5MD	7.07192e-18	0.898039	0.634	0.226	1.40837e-13
LGALS1	1.40519e-17	1.24324	0.965	0.855	2.79843e-13
CD44	2.36063e-17	0.933795	0.882	0.541	4.70119e-13
JUND	3.3264e-17	1.11623	0.796	0.516	6.62452e-13
MT2A	3.55788e-17	1.67327	0.631	0.214	7.08551e-13
NDUFB2	5.31435e-17	0.858482	0.688	0.333	1.05835e-12
UBL5	5.51328e-17	0.828457	0.777	0.415	1.09797e-12
MARCKS	5.64345e-17	0.815706	0.752	0.321	1.12389e-12
CTSZ	5.70346e-17	1.11522	0.818	0.591	1.13584e-12
LUM	7.3887e-17	0.726799	0.385	0.025	1.47146e-12
S100A6	7.42797e-17	1.28039	0.987	0.969	1.47928e-12
TYROBP	9.19625e-17	0.778879	0.962	0.893	1.83143e-12
CRIP1	2.30923e-16	1.20352	0.548	0.176	4.59883e-12
ZFP36L1	2.99683e-16	0.93955	0.85	0.44	5.96818e-12
MPEG1	3.23927e-16	0.661439	0.427	0.063	6.451e-12
NAMPT	3.86639e-16	1.0228	0.857	0.553	7.69991e-12
LCP2	6.97786e-16	0.686993	0.497	0.126	1.38964e-11
CAPG	1.03304e-15	0.972959	0.475	0.107	2.05731e-11
UQCRQ	1.04564e-15	0.79677	0.729	0.371	2.08238e-11
MIF	1.05429e-15	0.867019	0.583	0.195	2.09961e-11
RPL41	1.49654e-15	0.613047	1	1	2.98037e-11
PPDPF	3.80551e-15	0.831849	0.71	0.346	7.57867e-11
CYBA	4.38755e-15	0.786447	0.933	0.855	8.7378e-11
OST4	4.46682e-15	0.688273	0.723	0.327	8.89567e-11
CCL13	4.47077e-15	1.63025	0.755	0.447	8.90354e-11
BLVRB	9.47719e-15	0.923266	0.793	0.585	1.88738e-10
COL1A2	1.03081e-14	0.557512	0.408	0.063	2.05285e-10
PKM	1.30115e-14	0.870355	0.697	0.327	2.59124e-10
CTSD	1.31335e-14	1.07765	0.745	0.465	2.61554e-10
MT1X	1.55492e-14	0.904733	0.462	0.119	3.09661e-10
GRN	1.57114e-14	0.884058	0.685	0.377	3.12892e-10
ATOX1	2.28737e-14	0.90939	0.583	0.239	4.5553e-10
PSMB3	2.82971e-14	0.654049	0.656	0.289	5.63538e-10
RPS21	4.59161e-14	0.749691	0.936	0.667	9.14419e-10
ENO1	4.68796e-14	0.746092	0.774	0.44	9.33608e-10
TYMP	5.21745e-14	0.795678	0.72	0.371	1.03905e-09
F13A1	5.39805e-14	1.15356	0.838	0.629	1.07502e-09
SPARC	5.47512e-14	0.545674	0.449	0.101	1.09037e-09
ARL5B	5.81379e-14	0.787996	0.576	0.22	1.15782e-09
COX7C	5.84733e-14	0.730186	0.78	0.434	1.16449e-09
RPS27	7.11209e-14	0.613164	1	0.994	1.41637e-09
ITM2B	9.31966e-14	0.699102	0.971	0.899	1.85601e-09
FCER1G	1.25446e-13	0.901373	0.879	0.818	2.49826e-09
SH3BGRL3	1.42149e-13	0.930119	0.86	0.585	2.8309e-09
SOD2	1.6101e-13	0.911475	0.917	0.654	3.20652e-09
CTSB	1.76603e-13	0.784168	0.93	0.792	3.51705e-09
CTSC	1.8999e-13	1.07485	0.869	0.597	3.78364e-09
RPL37A	1.93685e-13	0.727548	0.997	0.83	3.85724e-09
RPL38	2.08195e-13	0.709963	0.968	0.818	4.14619e-09
CD209	2.34821e-13	0.526057	0.29	0.006	4.67646e-09
UQCR10	5.31003e-13	0.690442	0.611	0.27	1.05749e-08
RPLP1	5.53379e-13	0.556169	1	1	1.10205e-08
SEC61G	6.20037e-13	0.809276	0.605	0.277	1.2348e-08
HLA-DQA2	7.83014e-13	-0.605404	0.025	0.226	1.55937e-08
ATP5MF	8.29584e-13	0.76379	0.646	0.327	1.65212e-08
GPNMB	8.73841e-13	0.826603	0.513	0.176	1.74026e-08
HINT1	1.08652e-12	0.642017	0.771	0.415	2.16381e-08
TSPO	1.10712e-12	0.744087	0.768	0.453	2.20482e-08
COX8A	1.14058e-12	0.69944	0.72	0.39	2.27147e-08
ICAM1	1.14419e-12	0.877197	0.758	0.553	2.27865e-08
APOE	1.37416e-12	1.06378	0.475	0.145	2.73664e-08
HLA-DRB1	1.44614e-12	0.886034	0.99	0.918	2.87999e-08
PNRC1	1.50319e-12	0.70244	0.978	0.836	2.99359e-08
FKBP1A	1.5919e-12	0.748052	0.669	0.327	3.17027e-08
S100A9	1.72803e-12	1.08631	0.385	0.088	3.44137e-08
WTAP	2.20248e-12	0.929435	0.685	0.365	4.38624e-08
UQCR11	2.78225e-12	0.751363	0.701	0.403	5.54086e-08
COL6A2	3.95022e-12	0.445569	0.277	0.013	7.86686e-08
CD163	4.03135e-12	0.779651	0.545	0.245	8.02843e-08
FOSB	4.05502e-12	0.813806	0.809	0.522	8.07558e-08
YWHAZ	4.06408e-12	0.641994	0.646	0.296	8.09362e-08
NDUFA11	5.97971e-12	0.642573	0.551	0.226	1.19086e-07
IFITM2	7.21593e-12	0.636468	0.71	0.365	1.43705e-07
RPLP2	7.34121e-12	0.57584	1	0.994	1.462e-07
GPR183	8.20179e-12	0.737802	0.959	0.862	1.63339e-07
IFI27	1.09688e-11	1.42756	0.344	0.063	2.18443e-07
ARL6IP5	1.45668e-11	0.657229	0.481	0.17	2.90098e-07
COX5B	1.49929e-11	0.607769	0.764	0.421	2.98583e-07
CDC42	1.51391e-11	0.737152	0.615	0.296	3.01496e-07
TMBIM6	1.90872e-11	0.64779	0.653	0.333	3.80121e-07
COX7B	1.98791e-11	0.686203	0.643	0.302	3.95892e-07
COX6B1	2.04934e-11	0.7147	0.799	0.535	4.08125e-07
DAZAP2	2.5265e-11	0.637333	0.503	0.195	5.03152e-07
SGK1	2.73756e-11	0.8389	0.752	0.472	5.45185e-07
HLA-B	2.88154e-11	0.515042	0.984	0.95	5.73858e-07
RPS15	3.2292e-11	0.556201	1	0.994	6.43095e-07
NDUFB1	3.3299e-11	0.779651	0.5	0.226	6.63149e-07
YWHAE	3.52411e-11	0.701909	0.551	0.252	7.01827e-07
COX6C	3.73643e-11	0.68631	0.787	0.541	7.4411e-07
SLC2A3	4.24891e-11	0.724531	0.599	0.296	8.4617e-07
TMSB4X	4.35527e-11	0.435358	1	1	8.67353e-07
S100A4	4.96711e-11	0.986265	0.965	0.925	9.89199e-07
NDUFA1	5.10004e-11	0.667031	0.643	0.346	1.01567e-06
NEAT1	5.85447e-11	0.806994	0.994	0.906	1.16592e-06
LYZ	5.86315e-11	1.15101	0.64	0.34	1.16765e-06
TUBB	6.8045e-11	0.830077	0.752	0.478	1.35512e-06
S100A10	8.95777e-11	0.711665	0.943	0.83	1.78394e-06
DSTN	9.03526e-11	0.583298	0.618	0.308	1.79937e-06
VAMP8	9.17965e-11	0.669415	0.771	0.553	1.82813e-06
NDUFA3	9.3291e-11	0.608442	0.395	0.113	1.85789e-06
COMP	1.09868e-10	0.415266	0.239	0.006	2.18803e-06
BLOC1S1	1.35339e-10	0.654755	0.529	0.239	2.69527e-06
SLC40A1	1.48268e-10	0.934689	0.401	0.119	2.95275e-06
SOCS3	1.60252e-10	0.682153	0.847	0.56	3.19143e-06
MYL6	2.3812e-10	0.51068	0.99	0.987	4.74215e-06
RHOA	3.13544e-10	0.650394	0.777	0.535	6.24422e-06
SERPINF1	3.23365e-10	0.471628	0.43	0.132	6.43981e-06
ATP6AP2	3.47531e-10	0.482038	0.471	0.17	6.92108e-06
CD68	3.53519e-10	0.66676	0.796	0.654	7.04032e-06
C4orf48	3.88194e-10	0.576106	0.373	0.113	7.73088e-06
GLUL	3.97125e-10	0.924925	0.755	0.522	7.90874e-06
VMP1	4.18667e-10	0.611674	0.503	0.201	8.33776e-06
PTGDS	4.78601e-10	1.49374	0.328	0.069	9.53134e-06
PPIA	4.89383e-10	0.636699	0.895	0.673	9.74606e-06
LAPTM4A	5.92391e-10	0.495076	0.844	0.579	1.17975e-05
RPL37	6.11004e-10	0.66442	0.99	0.786	1.21681e-05
STAB1	6.59723e-10	0.629819	0.535	0.27	1.31384e-05
RAB11A	7.82674e-10	0.425805	0.408	0.119	1.55869e-05
SLCO2B1	8.14999e-10	0.536111	0.363	0.107	1.62307e-05
C1R	8.34134e-10	0.367737	0.268	0.031	1.66118e-05
MXD1	8.95128e-10	0.682395	0.427	0.164	1.78265e-05
HLA-DQA1	9.25283e-10	0.667333	0.908	0.73	1.8427e-05
EFHD2	9.6842e-10	0.608099	0.455	0.195	1.92861e-05
NDUFB7	9.82772e-10	0.510575	0.452	0.17	1.95719e-05
SFRP2	1.01002e-09	0.406827	0.271	0.038	2.01145e-05
MRC1	1.20391e-09	0.684306	0.608	0.371	2.39758e-05
PHPT1	1.26409e-09	0.503689	0.439	0.157	2.51743e-05
EIF4G2	1.3293e-09	0.608806	0.634	0.371	2.64731e-05
PRDX1	1.3337e-09	0.488501	0.889	0.642	2.65606e-05
EIF5A	1.54907e-09	0.481172	0.522	0.22	3.08498e-05
BCL2A1	1.55792e-09	1.04298	0.669	0.428	3.1026e-05
CD93	1.7258e-09	0.577566	0.414	0.145	3.43694e-05
HIF1A	1.90925e-09	0.54537	0.446	0.157	3.80227e-05
SMIM30	2.41071e-09	0.45331	0.338	0.082	4.80093e-05
FOSL2	2.48098e-09	0.656494	0.576	0.314	4.94087e-05
ARPC4	2.58311e-09	0.499742	0.369	0.113	5.14427e-05
POMP	2.82999e-09	0.659181	0.717	0.491	5.63592e-05
CHMP4B	2.8303e-09	0.479557	0.481	0.195	5.63654e-05
TMEM50A	3.0263e-09	0.414463	0.459	0.157	6.02687e-05
LILRB4	3.1628e-09	0.424422	0.239	0.025	6.29872e-05
LY6E	3.22125e-09	0.524488	0.35	0.094	6.41512e-05
PTP4A1	3.31257e-09	0.463047	0.36	0.107	6.59699e-05
SRGN	3.65355e-09	0.462269	0.987	0.918	7.27604e-05
ANXA4	3.69007e-09	0.549358	0.392	0.132	7.34877e-05
IRF1	3.72286e-09	0.580385	0.366	0.113	7.41408e-05
NEDD8	4.1244e-09	0.50951	0.631	0.346	8.21375e-05
HLA-DQB1	4.4003e-09	0.636558	0.863	0.692	8.7632e-05
ARRDC3	4.68426e-09	0.66596	0.331	0.094	9.32871e-05
YBX3	5.11617e-09	0.548539	0.522	0.239	0.000101889
HNRNPH1	5.12183e-09	0.539378	0.513	0.226	0.000102001
CEBPB	5.1561e-09	0.647324	0.92	0.881	0.000102684
FOS	5.34217e-09	1.12894	0.732	0.491	0.000106389
RPL5	5.93453e-09	-0.495219	0.927	0.969	0.000118186
MINOS1	6.12077e-09	0.613919	0.538	0.296	0.000121895
HLA-DRA	6.30573e-09	0.52139	1	0.969	0.000125579
RPS6	6.74051e-09	-0.397572	0.994	1	0.000134237
ANAPC11	7.40774e-09	0.474583	0.449	0.176	0.000147525
ANXA2	7.47744e-09	0.628414	0.975	0.899	0.000148913
CLEC4G	7.75616e-09	0.275235	0.185	0	0.000154464
HCST	8.04973e-09	0.661029	0.694	0.516	0.00016031
MRPS21	8.4857e-09	0.388996	0.341	0.088	0.000168993
PPP1R15B	8.63634e-09	0.614469	0.459	0.208	0.000171993
PSME2	8.72055e-09	0.538317	0.424	0.17	0.00017367
RPS4X	8.87898e-09	-0.383328	0.981	0.994	0.000176825
NDUFB11	9.41542e-09	0.480605	0.513	0.226	0.000187508
RNF181	1.15154e-08	0.464062	0.408	0.145	0.000229329
TPM3	1.25915e-08	0.544605	0.672	0.465	0.00025076
TNFAIP3	1.27721e-08	0.676799	0.72	0.447	0.000254356
COX7A2	1.3358e-08	0.609457	0.707	0.497	0.000266024
COL6A1	1.35795e-08	0.316702	0.194	0.006	0.000270437
VEGFA	1.37496e-08	0.576141	0.5	0.233	0.000273824
UBC	1.43459e-08	0.531475	0.997	0.969	0.000285699
TNFRSF1B	1.43942e-08	0.479236	0.519	0.239	0.000286661
IER3	1.49907e-08	0.482635	0.99	0.943	0.000298539
PLAU	1.69233e-08	0.788999	0.646	0.421	0.000337027
PFKFB3	1.71443e-08	0.507823	0.497	0.233	0.000341428
DDT	1.77218e-08	0.422478	0.334	0.094	0.000352929
APRT	1.85567e-08	0.46084	0.519	0.233	0.000369556
CD36	1.91013e-08	0.750066	0.51	0.27	0.000380402
PLP2	2.02438e-08	0.455054	0.341	0.101	0.000403156
NLRP3	2.18743e-08	0.516381	0.385	0.138	0.000435628
UBE2B	2.56527e-08	0.484703	0.516	0.245	0.000510873
ADIRF	2.58273e-08	0.495672	0.484	0.195	0.000514351
PRDX5	2.75059e-08	0.519991	0.478	0.22	0.000547779
CD59	2.79419e-08	0.525	0.529	0.258	0.000556463
AIF1	2.82245e-08	0.564505	0.943	0.918	0.000562092
IFI6	2.88079e-08	0.471435	0.252	0.044	0.000573709
LAMP1	2.94275e-08	0.51283	0.554	0.296	0.000586049
DUSP1	3.0322e-08	0.844436	0.93	0.711	0.000603863
GNAQ	3.27807e-08	0.434296	0.331	0.101	0.000652827
PET100	3.35817e-08	0.506687	0.433	0.189	0.000668779
TMA7	3.51454e-08	0.435497	0.796	0.566	0.000699921
GPR132	3.537e-08	0.343621	0.268	0.057	0.000704394
ST8SIA4	3.85631e-08	0.320341	0.194	0.013	0.000767984
UQCC2	4.06172e-08	0.374956	0.226	0.031	0.000808891
COL3A1	4.11062e-08	0.306576	0.229	0.031	0.00081863
COPS9	4.18e-08	0.501291	0.481	0.226	0.000832447
LIPA	4.31137e-08	0.455278	0.268	0.057	0.00085861
RPS19	4.32103e-08	0.478223	1	1	0.000860533
CUTA	4.8382e-08	0.463047	0.42	0.17	0.000963528
LMNA	4.8878e-08	0.547539	0.971	0.906	0.000973406
CMTM6	6.12125e-08	0.52439	0.57	0.333	0.00121905
PCBP1	6.24593e-08	0.516077	0.793	0.535	0.00124388
CALD1	6.31339e-08	0.254497	0.204	0.019	0.00125731
RPL7	6.33295e-08	-0.432674	0.997	1	0.00126121
SUMO1	6.59923e-08	0.369019	0.455	0.195	0.00131424
IFNGR2	6.88352e-08	0.487167	0.414	0.17	0.00137085
UBA52	7.04671e-08	0.461189	1	0.962	0.00140335
RHOU	7.44125e-08	0.268041	0.213	0.025	0.00148193
FAM49B	7.49846e-08	0.551694	0.424	0.195	0.00149332
SEM1	7.54297e-08	0.556886	0.551	0.321	0.00150218
ISG20	7.59824e-08	-0.604824	0.111	0.296	0.00151319
C5AR1	7.73669e-08	0.586774	0.669	0.484	0.00154076
VOPP1	7.98074e-08	0.460485	0.344	0.119	0.00158936
ATP5PD	8.21772e-08	0.400563	0.5	0.239	0.00163656
LYPD3	8.31455e-08	0.481479	0.261	0.057	0.00165584
TPI1	8.715e-08	0.463308	0.78	0.484	0.00173559
SLIRP	9.2535e-08	0.467761	0.446	0.201	0.00184284
MMP19	9.66621e-08	0.541481	0.691	0.453	0.00192503
HMOX1	9.88845e-08	-1.31177	0.468	0.66	0.00196928
SELENOM	1.05575e-07	0.367039	0.312	0.088	0.00210252
CYBB	1.07334e-07	0.582614	0.376	0.157	0.00213757
BIRC2	1.08304e-07	0.436302	0.328	0.107	0.00215688
LAMTOR4	1.09237e-07	0.531928	0.685	0.478	0.00217545
P4HB	1.16736e-07	0.430606	0.401	0.151	0.00232479
CTSH	1.17678e-07	0.437032	0.366	0.138	0.00234356
STMP1	1.19507e-07	0.428309	0.312	0.094	0.00237998
MFSD1	1.30795e-07	0.509651	0.433	0.201	0.00260478
HNRNPU	1.31353e-07	0.420456	0.748	0.459	0.00261589
SELENOW	1.41174e-07	0.390051	0.293	0.075	0.00281148
BZW1	2.00084e-07	0.407537	0.465	0.214	0.00398467
MIR155HG	2.05619e-07	0.438371	0.338	0.113	0.0040949
ENPP2	2.11499e-07	0.402177	0.201	0.025	0.00421201
B2M	2.13693e-07	0.498078	1	1	0.00425569
ARF5	2.17863e-07	0.365896	0.293	0.082	0.00433874
ACTR2	2.20024e-07	0.560156	0.5	0.277	0.00438178
C9orf16	2.29289e-07	0.48553	0.468	0.226	0.00456629
PTMS	2.30729e-07	0.300464	0.481	0.208	0.00459498
TIMM8B	2.32362e-07	0.394278	0.29	0.082	0.00462749
RPS26	2.39506e-07	0.415978	0.863	0.673	0.00476977
RAP1B	2.40208e-07	0.476004	0.51	0.27	0.00478374
COX6A1	2.43712e-07	0.471908	0.745	0.497	0.00485353
EHD1	2.52149e-07	0.537515	0.576	0.358	0.00502155
RPS3A	2.57747e-07	-0.301084	1	1	0.00513303
GSTP1	2.61188e-07	0.471324	0.857	0.66	0.00520156
NNMT	2.67533e-07	0.279847	0.204	0.025	0.00532792
IDH1	2.68275e-07	0.379392	0.22	0.038	0.00534269
FPR3	2.68294e-07	0.492973	0.51	0.277	0.00534308
NDUFA4	2.78993e-07	0.415104	0.79	0.572	0.00555614
IGFBP4	3.03972e-07	0.419735	0.338	0.113	0.00605359
EDF1	3.40641e-07	0.361928	0.71	0.434	0.00678386
RPL35	3.65565e-07	0.477062	0.997	0.981	0.00728022
MZT2B	3.69538e-07	0.392764	0.366	0.138	0.00735935
LSM5	3.91279e-07	0.33687	0.274	0.075	0.00779232
TMEM176B	3.95897e-07	0.414522	0.51	0.27	0.00788428
TAPBP	4.13032e-07	0.374797	0.271	0.075	0.00822553
COTL1	4.18234e-07	0.61342	0.49	0.264	0.00832913
C19orf53	4.21196e-07	0.373357	0.449	0.195	0.00838811
HNRNPK	4.24151e-07	0.471656	0.65	0.421	0.00844697
PSAP	4.24421e-07	0.522305	0.914	0.818	0.00845235
C1S	4.35823e-07	0.282016	0.201	0.025	0.00867941
FAM96A	4.37869e-07	0.406715	0.303	0.101	0.00872015
CAPZB	4.51767e-07	0.495511	0.637	0.421	0.00899695
CCR1	4.5699e-07	0.30131	0.245	0.057	0.00910096
LY6D	4.70359e-07	0.329595	0.194	0.025	0.0093672
TMEM176A	4.76439e-07	0.418349	0.354	0.132	0.00948829
RPS12	4.89796e-07	0.553374	1	1	0.00975429
ARL4C	4.9759e-07	0.675159	0.615	0.447	0.00990951
CD4	4.98361e-07	0.524798	0.373	0.164	0.00992486
IER2	5.08101e-07	0.536588	0.602	0.333	0.0101188
CSTA	5.28712e-07	0.366186	0.258	0.063	0.0105293
MSR1	5.33738e-07	0.384035	0.287	0.088	0.0106294
RHEB	5.81352e-07	0.440642	0.646	0.384	0.0115776
ROMO1	6.02023e-07	0.475695	0.398	0.182	0.0119893
ZNHIT1	6.09717e-07	0.402105	0.328	0.113	0.0121425
VPS29	6.20486e-07	0.411435	0.516	0.27	0.012357
ZFAND5	6.25143e-07	0.490795	0.608	0.365	0.0124497
H2AFJ	6.31003e-07	0.425438	0.315	0.107	0.0125664
FNIP2	6.35415e-07	0.537026	0.596	0.396	0.0126543
CEBPD	6.44841e-07	0.642315	0.57	0.34	0.012842
UQCRB	6.58262e-07	0.586202	0.72	0.541	0.0131093
TGIF1	6.79387e-07	0.49265	0.538	0.314	0.01353
PTGER4	7.1419e-07	0.471501	0.347	0.138	0.0142231
MS4A4A	7.37791e-07	0.604894	0.64	0.453	0.0146931
SELENOF	7.56291e-07	0.362619	0.433	0.189	0.0150615
RBX1	7.7156e-07	0.459403	0.602	0.365	0.0153656
TRAPPC1	8.84859e-07	0.355457	0.315	0.107	0.017622
KRT1	8.90706e-07	0.67104	0.318	0.119	0.0177384
TPM4	8.93739e-07	0.47968	0.576	0.327	0.0177988
GNS	9.08014e-07	0.388019	0.283	0.088	0.0180831
IFI16	9.15323e-07	0.392481	0.465	0.22	0.0182286
NAIP	9.32943e-07	0.268041	0.197	0.031	0.0185796
KCTD12	9.37749e-07	0.446597	0.459	0.22	0.0186753
TSC22D1	9.41868e-07	0.419735	0.226	0.044	0.0187573
ID3	9.57075e-07	0.272019	0.299	0.094	0.0190602
EPSTI1	9.57198e-07	0.306576	0.197	0.031	0.0190626
RPSA	1.0308e-06	0.467263	0.927	0.799	0.0205283
LGALS9	1.06377e-06	0.357264	0.232	0.057	0.021185
MYL12A	1.1026e-06	0.428138	0.873	0.648	0.0219583
TNFSF13B	1.15967e-06	0.356492	0.277	0.088	0.0230948
PLIN3	1.16247e-06	0.284728	0.242	0.057	0.0231505
SLAMF8	1.16387e-06	0.293705	0.194	0.031	0.0231784
YWHAQ	1.17303e-06	0.350511	0.354	0.132	0.0233609
HSPA1B	1.2196e-06	1.12446	0.666	0.478	0.0242883
C1orf162	1.2324e-06	0.47004	0.357	0.157	0.0245432
MTRNR2L1	1.2464e-06	-0.464885	0.073	0.226	0.0248221
PPT1	1.24807e-06	0.369938	0.357	0.145	0.0248553
TMEM59	1.2813e-06	0.34019	0.58	0.321	0.0255171
RGL1	1.31389e-06	0.343044	0.408	0.176	0.0261662
CD47	1.36806e-06	0.384895	0.347	0.138	0.0272449
RPL15	1.38504e-06	-0.308014	1	1	0.0275831
TMEM258	1.42177e-06	0.403916	0.567	0.327	0.0283146
RPS27L	1.47774e-06	0.572744	0.589	0.346	0.0294292
ITGB1	1.51036e-06	0.320825	0.35	0.132	0.0300789
ETS2	1.54975e-06	0.416465	0.748	0.516	0.0308634
IGFBP7	1.55967e-06	0.374581	0.615	0.434	0.0310609
MMP14	1.64851e-06	0.34019	0.261	0.075	0.0328301
SUB1	1.6527e-06	0.4459	0.729	0.484	0.0329135
GNAI2	1.65514e-06	0.531188	0.459	0.252	0.0329621
SELENOT	1.70157e-06	0.436764	0.398	0.189	0.0338867
KRTDAP	1.70798e-06	0.351818	0.245	0.063	0.0340144
SMIM4	1.85824e-06	0.446667	0.328	0.132	0.0370069
LGALS7B	1.86579e-06	0.39811	0.201	0.038	0.0371572
TRMT112	1.87231e-06	0.36115	0.602	0.352	0.0372871
ARPC5	1.87397e-06	0.416692	0.745	0.56	0.0373201
S100A8	1.96485e-06	0.377805	0.131	0	0.03913
MMP9	2.02555e-06	0.599569	0.873	0.786	0.0403389
KRT14	2.05239e-06	0.789204	0.462	0.264	0.0408734
SSR4	2.09764e-06	0.370862	0.529	0.283	0.0417744
SERPING1	2.09913e-06	0.278361	0.328	0.113	0.0418042
BIRC3	2.14013e-06	0.575411	0.812	0.604	0.0426207
RBM3	2.22852e-06	0.342971	0.748	0.472	0.0443809
MAF	2.24296e-06	0.474641	0.433	0.226	0.0446686
MCL1	2.24717e-06	0.423479	0.898	0.774	0.0447524
PRR13	2.28423e-06	0.432424	0.404	0.195	0.0454905
C3AR1	2.30691e-06	0.293705	0.188	0.031	0.0459422
CHMP1B	2.37298e-06	0.712541	0.631	0.453	0.047258
PDXK	2.37866e-06	0.393925	0.369	0.17	0.0473711
C2	2.39107e-06	0.384035	0.261	0.082	0.0476181
H2AFY	2.39342e-06	0.410853	0.519	0.302	0.047665
EMP1	2.40929e-06	0.321331	0.615	0.365	0.047981
BHLHE40	2.48148e-06	0.605557	0.385	0.195	0.0494186
STAT1	2.52181e-06	0.313054	0.153	0.013	0.0502218
SCP2	2.52266e-06	0.346532	0.465	0.233	0.0502388
RPS11	2.7228e-06	0.451873	0.994	0.918	0.0542246
CTSS	2.72546e-06	0.55193	0.65	0.484	0.0542775
FAM107B	2.73706e-06	0.390864	0.389	0.176	0.0545086
VDAC1	2.79142e-06	0.369735	0.379	0.17	0.0555911
LDHA	2.79657e-06	0.528586	0.726	0.522	0.0556936
RAP1A	2.85159e-06	0.342443	0.532	0.302	0.0567894
CHMP5	2.9478e-06	0.361296	0.322	0.126	0.0587054
CD99	3.02443e-06	0.41363	0.748	0.522	0.0602316
OSTC	3.03704e-06	0.284632	0.287	0.094	0.0604826
GSN	3.09486e-06	0.385933	0.704	0.553	0.0616341
TOMM7	3.17418e-06	0.38896	0.85	0.61	0.0632137
GNA13	3.19825e-06	0.373466	0.481	0.264	0.0636931
SFN	3.43685e-06	0.796794	0.344	0.157	0.0684448
DRAP1	3.45186e-06	0.390897	0.535	0.302	0.0687438
AP2S1	3.45638e-06	0.46078	0.682	0.472	0.0688339
DCAF12	3.46971e-06	0.262965	0.185	0.031	0.0690993
RABAC1	3.51921e-06	0.255954	0.344	0.126	0.070085
PSMD8	3.52954e-06	0.356741	0.395	0.176	0.0702908
BRI3	3.77148e-06	0.480522	0.576	0.371	0.075109
PTGS2	3.88453e-06	0.507088	0.334	0.138	0.0773605
OAZ1	3.91446e-06	0.345616	0.997	0.994	0.0779565
PQLC3	3.95071e-06	0.268434	0.204	0.044	0.0786784
TTYH3	4.03274e-06	0.358687	0.331	0.138	0.080312
SNHG15	4.17315e-06	0.360995	0.277	0.094	0.0831083
USF2	4.23476e-06	0.262188	0.217	0.05	0.0843352
NOL7	4.43238e-06	-0.355903	0.086	0.239	0.0882708
CAPZA1	4.48422e-06	0.384019	0.366	0.157	0.0893032
TMED2	4.51592e-06	0.358944	0.414	0.195	0.0899345
RPL3	4.68049e-06	-0.308779	0.994	1	0.0932121
IFI27L2	4.69054e-06	0.414615	0.363	0.164	0.0934121
THAP2	4.81525e-06	0.481595	0.436	0.22	0.0958957
LFNG	4.90998e-06	0.334935	0.182	0.031	0.0977823
ACP5	4.96116e-06	0.651723	0.43	0.245	0.0988015
SF3B5	4.9958e-06	0.323271	0.446	0.226	0.0994914
DAB2	5.10114e-06	0.547316	0.653	0.522	0.101589
GCA	5.12905e-06	0.349776	0.261	0.082	0.102145
ATP6AP1	5.19302e-06	0.292582	0.315	0.126	0.103419
NAPA	5.33553e-06	0.265746	0.204	0.044	0.106257
SUMO3	5.42176e-06	0.35192	0.344	0.151	0.107974
ATP5MG	5.49253e-06	0.453022	0.822	0.648	0.109384
ADA2	5.59843e-06	0.399941	0.261	0.088	0.111493
NDUFA2	5.68642e-06	0.290194	0.455	0.226	0.113245
LAIR1	5.74719e-06	0.281297	0.22	0.057	0.114455
RAB31	5.97111e-06	0.478875	0.452	0.258	0.118915
LILRB5	5.9873e-06	0.39738	0.331	0.151	0.119237
RPL6	6.05979e-06	-0.303527	0.971	1	0.120681
PRELID1	6.11981e-06	0.402238	0.452	0.239	0.121876
TBCA	6.26279e-06	0.398084	0.564	0.333	0.124724
C12orf57	6.78152e-06	0.2607	0.338	0.132	0.135054
LGMN	6.80588e-06	0.545285	0.752	0.604	0.135539
SNRPG	6.81463e-06	0.420061	0.554	0.327	0.135713
MGST3	6.82803e-06	0.285743	0.637	0.377	0.13598
TUBA1B	6.85348e-06	0.545473	0.943	0.849	0.136487
PGAM1	6.89164e-06	0.287149	0.344	0.132	0.137247
SUMO2	6.90619e-06	0.349671	0.748	0.535	0.137537
MORF4L1	6.95848e-06	0.444835	0.669	0.472	0.138578
YWHAH	7.08766e-06	0.324249	0.264	0.088	0.141151
FCGR3A	7.11455e-06	0.285049	0.131	0.006	0.141686
SKP1	7.39009e-06	0.389798	0.669	0.434	0.147174
DYNLRB1	7.4908e-06	0.341584	0.379	0.182	0.149179
COLGALT1	7.9802e-06	0.264337	0.166	0.025	0.158926
NRP1	8.02775e-06	0.34019	0.293	0.113	0.159873
TGFB1	8.183e-06	0.467464	0.347	0.164	0.162964
CXCL1	8.26275e-06	0.459688	0.815	0.61	0.164553
PAK2	8.39922e-06	0.33032	0.258	0.088	0.16727
COX14	8.41176e-06	0.304883	0.296	0.113	0.16752
ATP1B3	8.4422e-06	0.416119	0.65	0.428	0.168126
NDUFS8	8.57663e-06	0.306388	0.299	0.113	0.170804
AREG	8.77022e-06	0.371554	0.178	0.031	0.174659
AQP3	8.80202e-06	0.357468	0.175	0.031	0.175292
SYNGR2	9.47288e-06	0.372235	0.328	0.151	0.188652
PERP	9.80618e-06	0.511509	0.293	0.119	0.19529
UCP2	9.82182e-06	0.37525	0.318	0.138	0.195602
CHMP2A	1.0039e-05	0.390537	0.427	0.226	0.199926
NOP10	1.0535e-05	0.430208	0.605	0.396	0.209804
SPRED1	1.08801e-05	0.382537	0.299	0.119	0.216678
CIITA	1.10027e-05	0.268434	0.22	0.063	0.219119
WDR83OS	1.1022e-05	0.310774	0.427	0.208	0.219502
CD164	1.10661e-05	0.372467	0.439	0.233	0.220381
BAX	1.16299e-05	0.42592	0.35	0.17	0.23161
TIMM13	1.18468e-05	0.320446	0.373	0.176	0.235929
PLEC	1.21957e-05	0.318841	0.258	0.088	0.242877
PPP1R18	1.25242e-05	0.341313	0.513	0.302	0.24942
NDUFS6	1.27248e-05	0.417024	0.465	0.258	0.253414
CDC42SE2	1.29042e-05	0.289808	0.217	0.063	0.256987
CCL18	1.33336e-05	2.42929	0.373	0.195	0.265539
SRSF2	1.36822e-05	0.284337	0.615	0.371	0.272482
RAD23A	1.36912e-05	0.343016	0.369	0.17	0.27266
PTPRC	1.39748e-05	0.360111	0.306	0.126	0.278308
SET	1.40412e-05	0.361804	0.417	0.22	0.27963
CREBL2	1.41452e-05	0.350459	0.197	0.05	0.281702
MTRNR2L8	1.42272e-05	0.462915	0.357	0.164	0.283334
HLA-C	1.43031e-05	0.458991	0.901	0.78	0.284846
UBE2D3	1.4514e-05	0.340882	0.799	0.56	0.289047
SPI1	1.54456e-05	0.45186	0.567	0.428	0.307598
ADAM9	1.70975e-05	0.34019	0.312	0.138	0.340497
NFE2L2	1.71734e-05	0.322889	0.803	0.56	0.342009
SNRPF	1.76959e-05	0.350304	0.35	0.164	0.352414
CXCR4	1.77376e-05	0.648039	0.382	0.182	0.353245
RAC1	1.77727e-05	0.33716	0.882	0.704	0.353944
HMGB1	1.82327e-05	0.353804	0.828	0.623	0.363104
SNRPD2	1.82621e-05	0.3574	0.656	0.428	0.36369
QKI	1.8381e-05	0.45919	0.427	0.252	0.366057
ATP6V1F	1.90103e-05	0.46737	0.717	0.591	0.378591
FXYD3	1.95333e-05	0.263507	0.201	0.05	0.389006
SCAND1	1.96248e-05	0.358491	0.315	0.138	0.390827
MALAT1	1.97216e-05	-0.43035	1	1	0.392756
YTHDF3	2.0177e-05	0.332285	0.309	0.138	0.401825
SELENOK	2.08449e-05	-0.951499	0.812	0.849	0.415126
SERPINB9	2.17741e-05	0.472521	0.513	0.308	0.433631
TACSTD2	2.19865e-05	0.392302	0.239	0.082	0.437862
ATP5MC1	2.30198e-05	0.312654	0.347	0.157	0.458439
PDIA4	2.4411e-05	0.29354	0.217	0.063	0.486144
NDUFB10	2.49293e-05	0.297622	0.439	0.226	0.496466
PTPRE	2.49717e-05	0.303211	0.449	0.245	0.497312
S100A14	2.68861e-05	0.32997	0.21	0.063	0.535437
MNDA	2.73798e-05	0.355787	0.299	0.132	0.545269
THBD	2.77156e-05	0.287538	0.688	0.522	0.551957
HNMT	2.77645e-05	0.374783	0.465	0.27	0.55293
PRDM1	2.80763e-05	0.350407	0.28	0.113	0.55914
2007-09-01	2.85986e-05	0.254897	0.379	0.176	0.569541
GALNT1	2.88137e-05	0.251853	0.162	0.031	0.573825
PDGFB	2.89058e-05	0.290993	0.236	0.082	0.57566
C6orf62	2.91532e-05	0.377221	0.35	0.176	0.580585
SPINT2	2.92796e-05	0.294735	0.296	0.119	0.583103
FIS1	2.9542e-05	0.311799	0.334	0.151	0.588329
CD14	3.05784e-05	0.413847	0.682	0.503	0.608969
CLTC	3.13512e-05	0.392865	0.347	0.176	0.62436
BCL3	3.15448e-05	0.393209	0.303	0.138	0.628215
LGALS3BP	3.16717e-05	0.258249	0.15	0.025	0.630741
NUPR1	3.18954e-05	0.470905	0.373	0.182	0.635197
GPX4	3.20299e-05	0.435989	0.889	0.78	0.637876
ATP6V1A	3.27772e-05	0.318595	0.226	0.075	0.652759
CCL4L2	3.3017e-05	-1.33174	0.373	0.516	0.657533
APOC1	3.56197e-05	0.582423	0.137	0.019	0.709366
ERH	3.60861e-05	0.334192	0.487	0.283	0.718655
ABI1	3.63699e-05	0.25692	0.261	0.094	0.724308
RIN2	3.7175e-05	0.335059	0.204	0.063	0.740339
PSMA1	3.75021e-05	0.288351	0.347	0.164	0.746854
RALGDS	3.80405e-05	0.335504	0.29	0.126	0.757576
BANF1	3.89475e-05	0.285863	0.264	0.101	0.77564
GDI2	3.98605e-05	0.302716	0.344	0.164	0.793821
PPP1CB	3.99584e-05	0.369657	0.487	0.296	0.795772
FYB1	4.02719e-05	0.375814	0.338	0.17	0.802015
PLD3	4.06552e-05	0.430041	0.522	0.358	0.809648
RCAN1	4.06597e-05	0.434386	0.175	0.044	0.809739
FERMT3	4.08192e-05	0.318276	0.366	0.189	0.812914
CTHRC1	4.18003e-05	0.258249	0.137	0.019	0.832454
LCP1	4.25064e-05	0.385297	0.459	0.277	0.846514
CYP1B1	4.29383e-05	0.348411	0.191	0.05	0.855116
C19orf70	4.4948e-05	0.310747	0.315	0.138	0.895139
EIF4EBP1	4.55002e-05	0.35762	0.255	0.101	0.906137
RAB5C	4.55461e-05	0.376538	0.5	0.321	0.90705
ATP6V1B2	4.57785e-05	0.423815	0.497	0.333	0.911679
SNX3	4.65823e-05	0.335235	0.688	0.453	0.927686
ARHGAP18	4.87038e-05	0.359954	0.462	0.277	0.969935
RUNX1	4.9035e-05	0.389893	0.347	0.182	0.976533
RPLP0	5.12914e-05	0.418683	0.955	0.931	1
GTF2H5	5.14697e-05	0.275758	0.204	0.063	1
RPL23	5.24284e-05	0.407408	0.952	0.818	1
ARHGDIA	5.29211e-05	0.369449	0.373	0.201	1
COX5A	5.32457e-05	0.282302	0.449	0.245	1
CALM1	5.60685e-05	0.384626	0.799	0.623	1
OTUD1	5.6099e-05	0.397295	0.357	0.189	1
HLA-DMB	5.69909e-05	0.374633	0.58	0.384	1
TSTD1	5.74386e-05	0.27989	0.194	0.057	1
MYL12B	5.85216e-05	0.354098	0.761	0.522	1
HMGN1	5.85423e-05	0.335029	0.42	0.226	1
ZNF267	6.02777e-05	0.402177	0.49	0.314	1
TFRC	6.1387e-05	0.465973	0.274	0.119	1
GMFG	6.18076e-05	0.369256	0.599	0.421	1
SLC38A2	6.2341e-05	0.311171	0.427	0.226	1
PRNP	6.31672e-05	0.38439	0.662	0.447	1
CCR7	6.38531e-05	-0.269634	0.029	0.119	1
SOD1	6.46688e-05	0.261965	0.615	0.371	1
RB1	6.5473e-05	0.469246	0.414	0.245	1
AP2A2	6.58682e-05	0.270266	0.283	0.119	1
LAMP2	6.62143e-05	0.32799	0.296	0.132	1
TECR	6.69999e-05	0.281297	0.363	0.176	1
OAT	6.99506e-05	0.254007	0.185	0.05	1
CAPZA2	7.23541e-05	0.369657	0.497	0.327	1
DEK	7.2864e-05	0.313959	0.385	0.195	1
NAA38	7.37693e-05	0.343358	0.255	0.101	1
RNF145	7.63111e-05	0.402177	0.369	0.208	1
BLVRA	8.2467e-05	0.318357	0.497	0.308	1
TIMP2	8.37073e-05	0.359482	0.357	0.189	1
ELOC	8.37555e-05	0.319432	0.532	0.327	1
MAN1A1	8.39268e-05	0.381261	0.287	0.132	1
SNX10	8.64552e-05	0.299776	0.274	0.119	1
PSME1	8.78393e-05	0.323539	0.484	0.289	1
GRINA	8.84328e-05	0.303462	0.274	0.119	1
ID2	8.91252e-05	0.54951	0.822	0.686	1
CLEC2B	9.10976e-05	0.294638	0.506	0.296	1
DNAJA1	9.28737e-05	-0.296677	0.758	0.868	1
NBEAL1	9.3747e-05	-0.411202	0.166	0.308	1
CARD16	9.42901e-05	0.283786	0.29	0.126	1
NDUFS5	9.56149e-05	0.350459	0.589	0.39	1
RPL27A	9.77628e-05	0.377719	1	0.981	1
EIF4A2	9.82507e-05	0.251904	0.414	0.226	1
DNAJB6	0.000102312	0.395617	0.825	0.654	1
EID1	0.000105146	0.264545	0.462	0.277	1
CDC42SE1	0.00010753	0.34019	0.29	0.132	1
CHCHD10	0.00010903	0.357694	0.408	0.239	1
CD81	0.000110281	0.306319	0.255	0.107	1
C4orf3	0.000111161	0.336682	0.462	0.27	1
DAD1	0.000111644	0.371329	0.43	0.258	1
NECTIN2	0.000111818	0.290722	0.239	0.094	1
TIPARP	0.000112181	0.362429	0.334	0.17	1
TUBA1A	0.000112928	0.446622	0.436	0.245	1
GSTO1	0.000114289	0.3213	0.455	0.27	1
KRT10	0.000116979	0.664344	0.548	0.377	1
RPL34	0.000120897	0.392152	1	0.994	1
GUK1	0.000123704	0.350718	0.688	0.465	1
ARF4	0.000125974	0.260436	0.452	0.258	1
ACTR3	0.000127884	0.283316	0.468	0.283	1
ARF6	0.000133144	0.362378	0.532	0.34	1
SH3BGRL	0.000133542	0.287295	0.605	0.403	1
NFKBIE	0.000135225	0.434219	0.325	0.176	1
SF3B6	0.000141123	0.291281	0.404	0.22	1
PLSCR1	0.000142138	0.329464	0.36	0.189	1
NENF	0.000142938	0.401369	0.376	0.195	1
FAM120A	0.00014327	0.281297	0.232	0.094	1
TAGLN2	0.000143788	0.301415	0.732	0.541	1
PHACTR1	0.000144526	0.330504	0.506	0.333	1
CSF1R	0.00014513	0.318771	0.347	0.195	1
RNASE1	0.00014665	0.437352	0.955	0.918	1
FABP3	0.000148448	0.369402	0.217	0.082	1
IGSF6	0.000149017	0.350551	0.398	0.239	1
ESD	0.000149713	0.285049	0.28	0.126	1
RAP2B	0.000150611	0.366947	0.366	0.208	1
ITGAX	0.00015341	0.261335	0.315	0.157	1
ARL6IP4	0.000153547	0.349148	0.611	0.44	1
PPIB	0.000154604	0.255812	0.522	0.321	1
IL1RN	0.000157091	0.427594	0.404	0.245	1
MBNL1	0.000157606	0.362674	0.299	0.151	1
CSNK2B	0.000160571	0.322043	0.433	0.277	1
EIF5	0.000161175	-0.578824	0.478	0.566	1
MTDH	0.000162473	0.267249	0.36	0.182	1
LAMTOR2	0.000165182	0.276414	0.404	0.22	1
RTN4	0.000166971	0.291858	0.764	0.541	1
MRPL52	0.000169189	0.295702	0.309	0.151	1
AP2M1	0.000170173	0.29837	0.484	0.296	1
MSN	0.00017139	0.287521	0.373	0.195	1
TOR3A	0.000177185	0.286751	0.217	0.082	1
POLR2K	0.000187382	0.255798	0.226	0.088	1
IL32	0.000187704	0.250735	0.131	0.025	1
TUBA1C	0.000189575	0.253764	0.58	0.365	1
IRF2BP2	0.000190941	0.331496	0.408	0.239	1
CD63	0.000192717	0.318607	0.978	0.975	1
PTMA	0.000192896	0.349355	1	0.994	1
CSGALNACT2	0.000210551	0.251671	0.338	0.17	1
BCAP31	0.000212819	0.27957	0.379	0.214	1
SRA1	0.000216544	0.280639	0.258	0.113	1
CREG1	0.000216864	0.318495	0.503	0.346	1
HNRNPA0	0.000219228	0.321899	0.522	0.333	1
NDUFA12	0.00021984	0.268489	0.315	0.157	1
ACTG1	0.000222662	0.374608	0.914	0.824	1
TGOLN2	0.000222804	0.288545	0.255	0.113	1
ANP32A	0.000223814	0.250046	0.229	0.094	1
TRAM1	0.000225085	0.307123	0.318	0.164	1
BTF3L4	0.00023379	0.284376	0.315	0.157	1
CLK1	0.000238235	0.386601	0.36	0.201	1
ACSL1	0.000238364	0.286125	0.188	0.063	1
NFKBIZ	0.000248945	0.414647	0.459	0.283	1
MS4A6A	0.000259369	0.30295	0.793	0.66	1
RPS24	0.000259553	0.440962	0.997	0.994	1
HSBP1	0.000269485	0.329638	0.475	0.314	1
NDUFV2	0.000286201	0.339133	0.529	0.34	1
CCL3L1	0.000286371	-1.12427	0.427	0.56	1
HDLBP	0.00028959	0.250755	0.255	0.113	1
KLF4	0.000290496	0.279026	0.516	0.302	1
CAP1	0.000296906	0.353384	0.545	0.365	1
UFM1	0.000300569	0.272503	0.28	0.132	1
KRT5	0.000312035	0.300752	0.213	0.082	1
SNRPD1	0.000322114	0.2647	0.322	0.164	1
OSTF1	0.000328608	0.279436	0.309	0.157	1
NPL	0.000338693	0.333204	0.395	0.245	1
TNFRSF1A	0.000341601	0.39725	0.414	0.258	1
TAGAP	0.000360371	0.406098	0.494	0.346	1
VIM	0.000371029	0.334304	0.984	0.969	1
FAM50A	0.000375473	0.285863	0.261	0.126	1
TMEM219	0.000376305	0.292437	0.395	0.233	1
RBPJ	0.000383653	0.37945	0.427	0.283	1
SMS	0.000403493	0.348152	0.443	0.283	1
SPCS2	0.000404347	0.277726	0.443	0.27	1
GATM	0.0004046	0.281838	0.392	0.226	1
FKBP8	0.000408701	0.280704	0.331	0.176	1
GADD45B	0.000417243	0.41974	0.885	0.698	1
AP3S1	0.000448413	0.278972	0.322	0.17	1
CLTB	0.000451346	0.276574	0.36	0.201	1
TPP1	0.000460872	0.284376	0.303	0.157	1
EIF3I	0.000473432	0.254868	0.328	0.17	1
SERPINB2	0.000478304	0.291866	0.172	0.057	1
HNRNPH2	0.000485147	0.262734	0.213	0.088	1
LAP3	0.000501898	0.334349	0.287	0.145	1
CALR	0.000513061	0.376333	0.65	0.478	1
FUS	0.000514964	0.292743	0.573	0.384	1
ZEB2	0.000528001	0.331239	0.535	0.371	1
EIF4E	0.000574799	-0.739557	0.49	0.61	1
ZFP36	0.000576723	0.434655	0.936	0.818	1
ABCA1	0.000580993	0.385918	0.424	0.283	1
MAP3K8	0.000586412	0.307093	0.525	0.358	1
DMKN	0.00058911	0.598334	0.287	0.157	1
PCBP2	0.00059912	0.277522	0.573	0.396	1
GAS6	0.000614721	0.260799	0.478	0.321	1
SDS	0.000618342	-0.399526	0.239	0.39	1
RHOC	0.000629235	0.290788	0.334	0.182	1
RTN3	0.000646814	0.263489	0.287	0.145	1
HLA-E	0.000676931	0.267471	0.885	0.73	1
B3GNT5	0.000686914	0.37895	0.376	0.226	1
APLP2	0.000692192	0.317995	0.503	0.333	1
BST2	0.000696366	0.28701	0.354	0.208	1
TMEM123	0.000705008	0.337657	0.411	0.27	1
GSTK1	0.000705034	0.268999	0.395	0.245	1
YWHAG	0.000709379	0.259555	0.277	0.138	1
ATP5MC3	0.000713483	0.306832	0.551	0.377	1
BCAT1	0.000721827	0.282504	0.363	0.22	1
SNX6	0.00074751	0.256126	0.357	0.208	1
UXT	0.000772344	0.293056	0.395	0.239	1
RNH1	0.000778143	0.254868	0.583	0.409	1
NR4A2	0.000790565	0.521974	0.643	0.522	1
CHCHD2	0.000798697	0.358753	0.771	0.61	1
PSMB1	0.000825723	0.279387	0.49	0.321	1
UPP1	0.000826552	0.370732	0.385	0.252	1
RPN1	0.000845965	0.278044	0.245	0.119	1
ATP5F1B	0.000849306	0.272019	0.58	0.403	1
MTPN	0.000858584	0.25389	0.255	0.126	1
CDKN1A	0.000859196	0.30275	0.764	0.616	1
RPS17	0.000869625	0.30055	0.85	0.648	1
NUCKS1	0.000881638	0.344249	0.369	0.226	1
CST3	0.000882364	0.500036	0.997	0.994	1
LAPTM5	0.000883803	0.261335	0.71	0.541	1
KLF6	0.000896547	0.443869	0.739	0.591	1
SSR3	0.000930939	0.335962	0.338	0.201	1
VAMP5	0.000948087	0.300156	0.242	0.113	1
REX1BD	0.000954871	0.262324	0.43	0.264	1
AURKAIP1	0.000955331	0.272019	0.395	0.239	1
ST13	0.000974692	0.268637	0.49	0.314	1
IQGAP1	0.00101238	0.313959	0.389	0.252	1
HNRNPD	0.00105715	0.254106	0.245	0.119	1
SPCS3	0.00106829	0.264501	0.22	0.101	1
EGFL7	0.00108885	-0.266106	0.096	0.201	1
ATP5F1D	0.00115872	0.347412	0.561	0.396	1
PIM1	0.00119474	0.25927	0.121	0.031	1
ETV3	0.00121793	0.269801	0.36	0.214	1
NTAN1	0.0012464	0.271341	0.338	0.201	1
MIDN	0.00125101	0.297089	0.468	0.308	1
KLF10	0.00127681	0.311044	0.283	0.157	1
FLNA	0.0013592	0.363398	0.478	0.346	1
CAPNS1	0.00141024	0.277953	0.226	0.113	1
WIPF1	0.00143426	0.274276	0.334	0.195	1
RNF144B	0.00151961	0.287197	0.223	0.107	1
IER5	0.00152	0.30151	0.245	0.126	1
PSMB7	0.00153349	0.258726	0.328	0.195	1
LST1	0.00155639	0.33925	0.58	0.484	1
ARHGDIB	0.00161251	0.316442	0.538	0.396	1
PLEKHB2	0.00164147	0.269669	0.385	0.252	1
NCOA4	0.00172345	0.263489	0.303	0.176	1
EIF3H	0.00172368	-0.430924	0.382	0.484	1
NXT1	0.00176859	-0.264723	0.153	0.264	1
EIF2S2	0.00182184	0.263149	0.29	0.157	1
GNG5	0.00195712	0.302055	0.583	0.415	1
GTF2A2	0.00208762	0.252175	0.252	0.132	1
ELL2	0.00210059	0.336438	0.401	0.27	1
PRDX6	0.00213939	0.268707	0.341	0.201	1
MGAT1	0.0023714	0.283442	0.535	0.396	1
HNRNPA2B1	0.0024909	0.257694	0.834	0.635	1
TXN	0.00250342	0.589399	0.857	0.748	1
NDUFC2	0.00260696	0.272473	0.328	0.201	1
EMB	0.0026684	0.357694	0.354	0.239	1
CD55	0.00272412	0.296183	0.376	0.226	1
ISG15	0.00274599	0.396774	0.283	0.164	1
IL6ST	0.00275524	0.257817	0.255	0.138	1
ATP5IF1	0.00285058	0.262451	0.446	0.314	1
CCL8	0.00285669	0.656588	0.223	0.107	1
NFKB1	0.00292354	0.329261	0.666	0.553	1
RASGEF1B	0.00297187	0.408124	0.376	0.258	1
RBM47	0.00321963	0.337743	0.427	0.308	1
IL7R	0.00325687	0.356132	0.182	0.082	1
KDM6B	0.00326457	0.284592	0.605	0.484	1
NDUFB8	0.00339236	0.270581	0.506	0.365	1
TUBB4B	0.00349545	0.292949	0.564	0.396	1
KRTCAP2	0.00366865	0.289991	0.28	0.17	1
CFD	0.00376421	0.26729	0.783	0.742	1
TRMT1	0.00380572	0.262012	0.229	0.126	1
HSPB1	0.0040051	0.382289	0.895	0.736	1
OSM	0.00443674	0.271735	0.105	0.031	1
IL6	0.00476463	0.647079	0.207	0.107	1
TNFAIP2	0.00497515	0.268306	0.459	0.333	1
DDX24	0.00512728	0.260102	0.29	0.176	1
CLTA	0.00524296	0.371707	0.596	0.497	1
EGR1	0.00564432	0.353758	0.357	0.22	1
HMGN2	0.00614418	0.345557	0.561	0.409	1
B4GALT1	0.00647171	0.331074	0.439	0.327	1
METRNL	0.00660216	0.26533	0.462	0.333	1
ATP5MC2	0.00665138	0.272251	0.774	0.616	1
LASP1	0.00684703	0.254615	0.264	0.164	1
FGFR1	0.00755157	-0.270902	0.156	0.252	1
GCLM	0.00780247	-0.347866	0.159	0.258	1
ATP1B1	0.00800391	0.26758	0.478	0.346	1
HSPH1	0.00826973	0.354197	0.529	0.396	1
PELI1	0.00863427	-0.376597	0.232	0.333	1
DCN	0.00947696	0.254523	0.592	0.491	1
H3F3A	0.00958338	0.273267	0.975	0.931	1
FOLR2	0.00966539	0.308777	0.796	0.742	1
AC020656.1	0.00986166	0.327451	0.194	0.101	1
XIST	0.0102603	0.320251	0.252	0.157	1
CALM3	0.0103304	0.342534	0.401	0.296	1
RPS15A	0.0136374	0.273441	0.997	1	1
RPS3	0.0145555	0.288746	0.981	0.994	1
IL1R2	0.0148579	-0.325692	0.232	0.327	1
SRSF7	0.015182	-0.357135	0.36	0.447	1
BID	0.0196834	-0.300449	0.255	0.346	1
JMJD1C	0.0224629	0.264944	0.392	0.302	1
HSPA6	0.0232455	0.386413	0.293	0.208	1
CXCL2	0.0274323	0.283617	0.99	0.981	1
CDC26	0.0322535	-0.319734	0.15	0.22	1
JUNB	0.0393679	0.302597	0.978	0.956	1
MANF	0.0456465	-0.270398	0.283	0.358	1
STX4	0.0487627	-0.332019	0.341	0.409	1
MTRNR2L12	0.0562148	-0.496921	0.226	0.296	1
DNAJB1	0.0640101	0.405813	0.72	0.635	1
CYTOR	0.0648644	0.254513	0.306	0.233	1
NFKBIA	0.0683876	0.265174	1	1	1
DUSP2	0.0692757	0.343784	0.516	0.447	1
CREM	0.0786701	-0.27458	0.857	0.818	1
HSPA1A	0.084958	0.689361	0.924	0.899	1
IL10	0.10254	0.4474	0.455	0.39	1
IGF1	0.104344	0.25241	0.312	0.258	1
FAM204A	0.106564	-0.25636	0.146	0.195	1
DDIT4	0.110907	-0.269719	0.325	0.365	1
CKS2	0.116604	0.272019	0.608	0.566	1
PEPD	0.118253	-0.396775	0.255	0.302	1
SCGB2A2	0.119853	-0.287151	0.131	0.082	1
FGL2	0.150012	-0.301299	0.634	0.654	1
RGS1	0.177198	0.521231	0.389	0.358	1
HES1	0.258269	0.308559	0.268	0.214	1
CCL2	0.283568	-0.588962	0.79	0.761	1
DCD	0.300623	-1.59527	0.188	0.145	1
RGCC	0.303941	-0.484054	0.51	0.509	1
DYNC1H1	0.424854	-0.258447	0.382	0.39	1
HLA-DRB5	0.462605	0.848337	0.296	0.321	1
TXNRD1	0.504531	-0.27223	0.197	0.208	1
IL1B	0.817016	-0.357121	0.748	0.686	1
HBB	0.962505	-2.33094	0.15	0.151	1
ZNF706	0.986648	-0.274079	0.487	0.421	1

## Sheet: 3d
Supplementary Table S3d
Differentially expressed genes in FCN1hi skin macrophages (SSc vs HC)
	p_val	avg_log2FC	pct.1	pct.2	p_val_adj
ACTB	2.78943e-26	2.22251	0.995	0.988	5.55516e-22
NEAT1	1.59433e-22	1.57953	0.995	0.929	3.17512e-18
TMSB10	1.64857e-22	1.57803	1	1	3.28313e-18
IFITM3	1.40656e-20	1.8569	0.811	0.282	2.80117e-16
GAPDH	3.03403e-20	1.43413	1	0.965	6.04226e-16
S100A6	2.23719e-19	1.52819	0.981	0.953	4.45537e-15
S100A4	5.96573e-19	1.69333	0.985	0.988	1.18807e-14
PFN1	1.03637e-18	1.31969	0.995	0.906	2.06392e-14
FCER1G	2.24508e-17	1.13724	0.99	0.906	4.47108e-13
RPS28	8.14291e-16	1.03888	1	0.976	1.62166e-11
LYZ	1.51948e-15	1.47883	0.99	0.847	3.02604e-11
HLA-DQA2	1.78134e-15	-1.35857	0.102	0.494	3.54754e-11
HLA-B	2.16253e-15	0.813277	1	0.988	4.30668e-11
MYL6	2.97168e-15	1.05877	1	0.988	5.91811e-11
LGALS1	5.34165e-15	1.28598	0.985	0.965	1.06379e-10
SH3BGRL3	1.05207e-14	1.21772	0.966	0.882	2.0952e-10
FCN1	1.21888e-14	1.3571	0.602	0.118	2.42741e-10
CFL1	3.12947e-14	1.15878	0.981	0.941	6.23234e-10
TYROBP	3.17247e-14	0.878117	0.995	0.953	6.31797e-10
RPS29	3.61119e-14	1.01762	0.995	0.906	7.19168e-10
SERF2	4.96946e-14	1.06603	0.981	0.953	9.89667e-10
ATP5F1E	4.98644e-14	1.05997	0.995	0.929	9.93049e-10
RPL39	6.79733e-14	1.27876	0.971	0.671	1.35369e-09
S100A11	7.99615e-14	0.977312	0.99	0.976	1.59243e-09
S100A10	6.38639e-13	1.06664	0.981	0.859	1.27185e-08
RPL41	1.05238e-12	0.78203	1	1	2.09581e-08
UBL5	1.89897e-12	0.924098	0.825	0.576	3.78179e-08
MXD1	2.4991e-12	1.07742	0.743	0.365	4.97695e-08
CYBA	2.5364e-12	0.952439	0.971	0.965	5.05124e-08
HLA-A	3.07155e-12	0.834037	0.99	0.988	6.117e-08
ENO1	4.03224e-12	0.966978	0.903	0.659	8.0302e-08
H3F3A	4.29588e-12	0.873753	0.99	0.988	8.55524e-08
ATP5MPL	4.35043e-12	0.991379	0.689	0.271	8.66387e-08
IFITM2	5.68724e-12	1.34045	0.704	0.353	1.13261e-07
COX6B1	7.56533e-12	0.827038	0.893	0.553	1.50664e-07
COX7C	1.06213e-11	0.908935	0.879	0.541	2.11524e-07
CD300E	1.18033e-11	0.824103	0.417	0.012	2.35063e-07
PTGS2	1.21219e-11	1.15938	0.646	0.212	2.41408e-07
RPL36	1.55954e-11	0.946145	0.985	0.918	3.10583e-07
RPL28	1.67714e-11	0.973197	1	0.988	3.34002e-07
ANXA2	2.54653e-11	0.838138	0.995	0.953	5.07142e-07
S100A9	2.89865e-11	2.17118	0.578	0.141	5.77267e-07
RPS21	3.09414e-11	0.810353	0.966	0.871	6.16198e-07
CEBPB	3.11118e-11	1.0533	0.947	0.8	6.19591e-07
PKM	5.23681e-11	0.834174	0.903	0.635	1.04291e-06
CDC42	6.55736e-11	0.863983	0.767	0.412	1.3059e-06
EMP1	6.80092e-11	1.07256	0.553	0.141	1.3544e-06
TSPO	7.51083e-11	0.978285	0.898	0.718	1.49578e-06
RPS15	8.43925e-11	0.690323	1	1	1.68068e-06
COX6C	8.47298e-11	0.82656	0.825	0.482	1.68739e-06
NAMPT	8.8546e-11	0.939999	0.971	0.871	1.76339e-06
FPR1	8.85653e-11	0.672264	0.408	0.024	1.76378e-06
ATP5MD	1.31129e-10	0.885705	0.636	0.259	2.61143e-06
CORO1A	1.62447e-10	0.903622	0.718	0.365	3.23513e-06
UBA52	1.83824e-10	0.787078	0.99	0.965	3.66086e-06
PSMB3	2.15692e-10	0.702991	0.782	0.494	4.2955e-06
COX7A2	2.36048e-10	0.787233	0.796	0.494	4.7009e-06
RPL35	2.78814e-10	0.803324	1	0.988	5.55257e-06
COX8A	3.07601e-10	0.930486	0.762	0.482	6.12587e-06
SERPINB9	5.24205e-10	0.845313	0.932	0.776	1.04395e-05
POLR2L	5.40327e-10	0.987185	0.733	0.435	1.07606e-05
CDKN1A	5.50794e-10	0.69395	0.908	0.729	1.09691e-05
TYMP	5.82778e-10	0.985223	0.927	0.788	1.1606e-05
RPL37A	6.69571e-10	0.88952	0.985	0.953	1.33345e-05
DAZAP2	7.49618e-10	0.692517	0.597	0.2	1.49286e-05
ARHGDIB	7.80658e-10	0.875102	0.82	0.612	1.55468e-05
MYL12B	7.81547e-10	0.672559	0.879	0.659	1.55645e-05
RPS27	8.1616e-10	0.639799	1	1	1.62538e-05
YWHAZ	8.47824e-10	0.776115	0.786	0.482	1.68844e-05
CD52	9.81945e-10	1.33513	0.544	0.153	1.95554e-05
CAPZA1	1.26848e-09	0.726422	0.558	0.2	2.52618e-05
COTL1	1.84309e-09	0.74817	0.947	0.812	3.67051e-05
MIF	1.91286e-09	0.823774	0.568	0.2	3.80947e-05
RPL38	2.21056e-09	0.751737	0.985	0.918	4.40234e-05
CD14	2.31637e-09	1.19476	0.757	0.482	4.61305e-05
AIF1	2.70918e-09	0.697455	0.985	0.965	5.39534e-05
CRIP1	2.98413e-09	1.003	0.617	0.271	5.9429e-05
LDHA	3.20922e-09	0.850497	0.903	0.753	6.39115e-05
COX5B	3.43732e-09	0.787021	0.82	0.518	6.84543e-05
WTAP	3.77728e-09	0.907069	0.879	0.659	7.52246e-05
ATP5ME	4.08189e-09	0.816402	0.592	0.235	8.12908e-05
ARPC5	5.3377e-09	0.683596	0.888	0.682	0.0001063
SLC2A3	6.64283e-09	0.749288	0.791	0.541	0.000132292
OAZ1	6.69751e-09	0.569767	1	1	0.000133381
SEC61G	6.87524e-09	0.806955	0.665	0.318	0.00013692
GK	7.24674e-09	0.764854	0.709	0.353	0.000144319
EREG	7.46418e-09	2.10118	0.51	0.176	0.000148649
ATP5F1B	7.58433e-09	0.638002	0.767	0.506	0.000151042
CYBB	8.32465e-09	0.686771	0.408	0.071	0.000165785
ZEB2	8.57547e-09	0.725277	0.743	0.4	0.000170781
FAU	1.07328e-08	0.593904	1	0.988	0.000213743
C5AR1	1.07887e-08	0.841581	0.883	0.706	0.000214857
AREG	1.1554e-08	1.76498	0.505	0.141	0.000230097
LCP1	1.41983e-08	0.630463	0.728	0.447	0.00028276
LY6E	1.50002e-08	0.834783	0.417	0.082	0.000298729
RHOA	1.77165e-08	0.693507	0.874	0.612	0.000352823
ARF6	1.82148e-08	0.645608	0.718	0.4	0.000362747
LYPD3	1.83649e-08	0.578017	0.602	0.212	0.000365738
PNRC1	2.00601e-08	0.633143	1	0.976	0.000399497
SOD2	2.10326e-08	0.743816	0.985	0.918	0.000418865
SUB1	2.77912e-08	0.732711	0.845	0.659	0.000553461
THBS1	3.17478e-08	1.55808	0.34	0.035	0.000632257
GSTP1	3.2005e-08	0.59736	0.927	0.753	0.00063738
COX7B	3.49647e-08	0.730086	0.723	0.424	0.000696321
ELOB	3.68493e-08	0.807043	0.767	0.447	0.000733855
MPEG1	4.00452e-08	0.503949	0.325	0.024	0.000797499
NDUFB2	4.40181e-08	0.605533	0.762	0.447	0.00087662
IFI6	4.41686e-08	0.780606	0.379	0.059	0.000879617
RPL37	5.5348e-08	0.702276	0.99	0.941	0.00110226
BCL2A1	5.62004e-08	0.795449	0.917	0.788	0.00111923
S100A8	6.08517e-08	1.68198	0.432	0.094	0.00121186
RPLP2	6.11524e-08	0.684023	1	0.988	0.00121785
ITGB2	7.29427e-08	0.73536	0.738	0.459	0.00145265
CFLAR	7.79188e-08	0.651552	0.932	0.753	0.00155175
ATP5MG	8.4695e-08	0.574957	0.927	0.8	0.0016867
NDUFA4	8.47945e-08	0.667861	0.82	0.588	0.00168868
VCAN	8.77804e-08	0.730086	0.393	0.071	0.00174815
RPS9	9.35482e-08	0.527591	1	1	0.00186301
CSTA	9.85144e-08	0.621011	0.534	0.2	0.00196192
SOCS3	1.13738e-07	0.759867	0.903	0.765	0.00226509
FKBP1A	1.23603e-07	0.6255	0.801	0.576	0.00246154
SERPINA1	1.2486e-07	0.645723	0.422	0.106	0.00248658
GMFG	1.48776e-07	0.655776	0.801	0.553	0.00296288
POMP	1.50684e-07	0.76218	0.811	0.588	0.00300088
CD44	1.83697e-07	0.629999	0.976	0.847	0.00365833
WAS	2.37651e-07	0.441914	0.335	0.047	0.00473282
GNAI2	2.47313e-07	0.664123	0.587	0.271	0.00492523
TNFAIP3	2.51466e-07	0.72289	0.757	0.447	0.00500794
TGFB1	2.51829e-07	0.507162	0.519	0.188	0.00501517
CALM2	2.7e-07	0.692333	0.961	0.894	0.00537704
TPM4	2.85292e-07	0.711055	0.723	0.518	0.00568158
UQCR11	2.9522e-07	0.663334	0.684	0.424	0.00587931
LILRB2	3.02588e-07	0.610818	0.432	0.129	0.00602604
UBC	3.0513e-07	0.760807	0.976	0.965	0.00607667
CLIC1	3.05437e-07	0.559669	0.995	0.976	0.00608277
TMA7	3.12874e-07	0.640186	0.816	0.565	0.00623088
MARCKS	3.18147e-07	0.643601	0.777	0.459	0.00633589
CHCHD2	3.26953e-07	0.611424	0.893	0.741	0.00651126
CEBPD	3.42524e-07	0.989405	0.612	0.282	0.00682137
PSME1	3.73128e-07	0.613412	0.655	0.341	0.00743085
SNX3	3.9782e-07	0.543142	0.859	0.576	0.00792258
TNFRSF1B	4.02892e-07	0.65232	0.835	0.635	0.0080236
PPIA	4.25938e-07	0.728071	0.942	0.8	0.00848257
COX6A1	4.55251e-07	0.642272	0.782	0.553	0.00906633
ANXA1	4.72755e-07	0.45357	0.961	0.847	0.00941492
VIM	5.02004e-07	0.59996	0.995	0.988	0.00999741
SERPINB1	5.12814e-07	0.72289	0.791	0.541	0.0102127
SUMO1	5.27463e-07	0.456152	0.592	0.247	0.0105044
YWHAE	5.3105e-07	0.558453	0.631	0.341	0.0105759
FCGR1A	5.53211e-07	0.436177	0.267	0.012	0.0110172
LAMTOR4	6.21148e-07	0.572024	0.714	0.435	0.0123702
ATP5MF	6.41904e-07	0.653285	0.684	0.4	0.0127835
RABAC1	6.72091e-07	0.487601	0.495	0.188	0.0133847
UQCRQ	6.92365e-07	0.725705	0.636	0.4	0.0137884
PLIN3	7.23826e-07	0.530245	0.422	0.129	0.014415
MBNL1	7.50548e-07	0.472082	0.383	0.094	0.0149472
C6orf62	8.11159e-07	0.452696	0.451	0.141	0.0161542
SAMSN1	8.50879e-07	0.909889	0.801	0.6	0.0169453
CSF1R	8.51672e-07	0.444426	0.383	0.094	0.016961
GPR35	9.1512e-07	0.405963	0.32	0.047	0.0182246
ROMO1	9.95256e-07	0.506682	0.417	0.129	0.0198205
AQP9	1.00943e-06	0.479619	0.277	0.024	0.0201027
PPP1R15B	1.10055e-06	0.541386	0.65	0.353	0.0219174
PET100	1.12889e-06	0.51067	0.505	0.212	0.0224818
RPL34	1.22537e-06	0.548978	0.995	0.988	0.0244032
H3F3B	1.58728e-06	0.563814	1	1	0.0316106
SMAP2	1.67371e-06	0.47673	0.417	0.118	0.033332
AC020656.1	1.77351e-06	0.9171	0.592	0.294	0.0353195
C1orf162	1.905e-06	0.503109	0.573	0.271	0.0379381
IQGAP1	1.97392e-06	0.555336	0.553	0.259	0.0393107
B2M	2.05742e-06	0.363428	1	1	0.0409735
CCR7	2.12494e-06	-0.688563	0.189	0.459	0.0423182
CLEC7A	2.14174e-06	0.528483	0.597	0.318	0.0426528
NOP10	2.17731e-06	0.578623	0.733	0.518	0.043361
NDUFA1	2.2688e-06	0.593255	0.65	0.388	0.0451831
PRELID1	2.27546e-06	0.729595	0.738	0.518	0.0453158
NDUFA3	2.39599e-06	0.477778	0.393	0.118	0.0477161
MT2A	2.47084e-06	1.42055	0.684	0.424	0.0492067
EFHD2	2.76067e-06	0.603151	0.524	0.247	0.0549787
SAMHD1	2.80386e-06	0.428147	0.335	0.071	0.0558389
RPS19	2.81756e-06	0.439097	1	1	0.0561117
SELENOP	2.94954e-06	-0.854687	0.267	0.541	0.05874
KCNN4	3.08179e-06	0.528353	0.515	0.224	0.0613739
RPL27A	3.17342e-06	0.496088	1	0.988	0.0631986
UCP2	3.34638e-06	0.747674	0.437	0.176	0.0666433
TPM3	3.39573e-06	0.667313	0.782	0.565	0.0676259
SDC4	3.52642e-06	0.468845	0.359	0.082	0.0702287
ATP5MC3	3.54238e-06	0.581572	0.694	0.424	0.0705466
MT1X	3.85631e-06	0.794756	0.354	0.094	0.0767985
SELENOF	3.97137e-06	0.542736	0.553	0.271	0.0790898
ETHE1	4.12116e-06	0.511386	0.422	0.153	0.0820729
CSGALNACT2	4.25297e-06	0.39608	0.49	0.188	0.084698
RIN2	4.46144e-06	0.448334	0.272	0.035	0.0888496
ATP5PF	4.48316e-06	0.484279	0.617	0.341	0.089282
PCBP1	4.61471e-06	0.548495	0.879	0.635	0.0919019
RBM3	4.64603e-06	0.571685	0.84	0.659	0.0925258
KRT14	4.75475e-06	0.744869	0.529	0.271	0.0946909
MRPL52	4.76699e-06	0.489257	0.437	0.165	0.0949345
VMP1	4.76799e-06	0.629191	0.684	0.459	0.0949545
NDUFB1	4.91597e-06	0.586686	0.515	0.271	0.0979016
HCST	4.95834e-06	0.751235	0.825	0.694	0.0987454
ARHGDIA	5.0693e-06	0.535805	0.534	0.271	0.100955
BLOC1S1	5.07931e-06	0.487706	0.573	0.306	0.101154
OST4	5.61417e-06	0.660155	0.665	0.471	0.111806
ATP6AP2	5.80832e-06	0.466115	0.675	0.412	0.115673
CHMP5	5.94042e-06	0.409391	0.374	0.106	0.118303
CAPG	5.96036e-06	0.650169	0.743	0.553	0.118701
SFPQ	6.32429e-06	0.528843	0.723	0.482	0.125948
RAB31	6.41296e-06	0.526625	0.539	0.282	0.127714
CHMP4B	6.46358e-06	0.455195	0.621	0.353	0.128722
TMEM176B	6.60482e-06	0.5785	0.417	0.141	0.131535
IL1R2	6.81804e-06	-0.8983	0.447	0.671	0.135781
RBX1	6.96526e-06	0.51644	0.66	0.4	0.138713
PPDPF	7.03665e-06	0.605367	0.684	0.471	0.140135
HIF1A	7.30129e-06	0.526424	0.495	0.224	0.145405
RPLP1	7.56751e-06	0.442104	1	1	0.150707
NAA38	7.58364e-06	0.432549	0.379	0.118	0.151028
MYL12A	7.86881e-06	0.523333	0.893	0.788	0.156707
TUBA1B	8.05088e-06	0.674538	0.927	0.847	0.160333
TMSB4X	8.11614e-06	0.466586	1	1	0.161633
GCH1	8.24713e-06	0.503692	0.33	0.082	0.164242
COX4I1	8.2883e-06	0.446254	0.961	0.941	0.165062
VAMP8	8.69332e-06	0.559993	0.83	0.612	0.173127
CBX6	8.75649e-06	0.461423	0.316	0.071	0.174386
CD4	9.07069e-06	0.455478	0.422	0.165	0.180643
SFN	9.24239e-06	0.656463	0.408	0.153	0.184062
MZT2B	1.0284e-05	0.493409	0.432	0.176	0.204806
RUNX1	1.13856e-05	0.399102	0.379	0.118	0.226743
CD99	1.16078e-05	0.591058	0.655	0.424	0.23117
GADD45GIP1	1.28561e-05	0.497677	0.592	0.318	0.25603
PGK1	1.29621e-05	0.572806	0.723	0.518	0.258141
EIF4EBP1	1.3434e-05	0.383404	0.316	0.071	0.267539
NDUFS7	1.35352e-05	0.466459	0.51	0.259	0.269554
COPS9	1.37296e-05	0.452903	0.466	0.212	0.273426
SMIM4	1.39359e-05	0.412064	0.272	0.047	0.277533
MRC1	1.41865e-05	0.690224	0.602	0.412	0.282525
CYTOR	1.70295e-05	0.731385	0.573	0.318	0.339142
THAP2	1.79014e-05	0.674707	0.578	0.329	0.356507
PSMB8	1.83792e-05	0.439765	0.345	0.106	0.366022
TMEM59	1.85682e-05	0.493627	0.529	0.282	0.369786
TNIP3	1.9557e-05	0.727078	0.209	0.012	0.389478
TUBB	1.9983e-05	0.656366	0.859	0.8	0.397962
LST1	2.01981e-05	0.519357	0.937	0.871	0.402245
ACTR2	2.03408e-05	0.543159	0.66	0.424	0.405087
SLC39A8	2.06105e-05	0.504985	0.422	0.165	0.410458
RPS12	2.10608e-05	0.618263	1	1	0.419426
TUBB4B	2.10947e-05	0.400962	0.772	0.529	0.4201
JUND	2.15332e-05	0.533365	0.607	0.353	0.428834
NDUFA2	2.20256e-05	0.466282	0.519	0.259	0.438639
SLC2A6	2.22505e-05	0.318741	0.248	0.035	0.443118
HLA-DQB2	2.2751e-05	-0.295887	0.083	0.271	0.453085
HLA-DPB1	2.34166e-05	-0.342154	0.995	0.976	0.466342
LY96	2.5077e-05	0.49548	0.476	0.235	0.499408
AP2S1	2.52188e-05	0.47625	0.748	0.529	0.502233
NRG1	2.52319e-05	0.448334	0.228	0.024	0.502493
LAIR1	2.58581e-05	0.371278	0.262	0.047	0.514964
UQCRB	2.60592e-05	0.585939	0.816	0.635	0.518968
UPP1	2.64595e-05	0.473191	0.641	0.376	0.52694
BAX	2.71919e-05	0.404208	0.5	0.235	0.541526
F13A1	2.74132e-05	0.849268	0.636	0.412	0.545934
MAP3K8	2.75106e-05	0.462341	0.762	0.482	0.547873
SPI1	2.81539e-05	0.526493	0.777	0.588	0.560686
CCL3L1	2.93821e-05	-0.935721	0.238	0.482	0.585144
RHOG	3.02008e-05	0.585809	0.748	0.624	0.601449
TLR2	3.0708e-05	0.426623	0.417	0.176	0.61155
CYCS	3.28171e-05	0.920614	0.864	0.718	0.653552
RAP1B	3.29035e-05	0.478898	0.665	0.412	0.655273
RPS24	3.33014e-05	0.512174	1	0.976	0.663197
EEF1D	3.34758e-05	0.465444	0.937	0.941	0.66667
LSM7	3.37877e-05	0.4057	0.519	0.247	0.672881
CNN2	3.40944e-05	0.4057	0.34	0.106	0.67899
TBCA	3.45315e-05	0.4576	0.587	0.353	0.687695
HSPA1B	3.49782e-05	0.669909	0.408	0.165	0.69659
ETS2	3.53296e-05	0.457489	0.801	0.565	0.703589
ILK	3.595e-05	0.359805	0.403	0.153	0.715944
APLP2	3.65001e-05	0.512835	0.636	0.4	0.726899
LUM	3.70204e-05	0.302378	0.223	0.024	0.737262
ARPC4	3.80551e-05	0.492964	0.519	0.294	0.757867
SUMO2	3.8214e-05	0.537779	0.806	0.624	0.761033
NDUFS5	3.88519e-05	0.565453	0.631	0.4	0.773736
TIMP1	3.90014e-05	0.764113	0.917	0.788	0.776713
ZFAND6	3.9931e-05	0.352111	0.437	0.176	0.795226
TOMM7	4.2771e-05	0.340643	0.835	0.588	0.851785
EDF1	4.47589e-05	0.489002	0.665	0.435	0.891373
PHPT1	4.53665e-05	0.526625	0.481	0.235	0.903475
PARVG	4.69745e-05	0.291733	0.272	0.059	0.935498
ACSL1	4.74985e-05	0.489257	0.393	0.165	0.945932
COL1A1	4.82107e-05	0.324532	0.194	0.012	0.960116
MRPL51	4.87325e-05	0.446267	0.345	0.118	0.970508
PLD4	4.89694e-05	0.290979	0.194	0.012	0.975225
SET	4.94547e-05	0.39942	0.51	0.271	0.98489
FCER1A	4.96893e-05	-0.669329	0.471	0.706	0.989562
ST8SIA4	5.03526e-05	0.432995	0.408	0.165	1
PIM1	5.22091e-05	0.484176	0.369	0.129	1
IGFBP7	5.25267e-05	0.363103	0.451	0.188	1
KTN1	5.28748e-05	0.512805	0.461	0.224	1
TAGLN2	5.31069e-05	0.626921	0.777	0.671	1
MTPN	5.33878e-05	0.450297	0.456	0.224	1
AC245128.3	5.36145e-05	0.261867	0.17	0	1
CAPZB	5.45386e-05	0.477101	0.718	0.494	1
PDE4DIP	5.53927e-05	-0.414613	0.257	0.494	1
GSTK1	5.54945e-05	0.418036	0.607	0.365	1
SF3B6	5.72469e-05	0.405917	0.456	0.212	1
HPRT1	5.72481e-05	0.347381	0.34	0.106	1
PCBP2	5.92628e-05	0.443113	0.714	0.494	1
CD86	6.15312e-05	0.418036	0.456	0.224	1
EIF5A	6.46143e-05	0.587077	0.573	0.365	1
NAIP	6.52414e-05	0.268169	0.189	0.012	1
PTPRC	6.73703e-05	0.417731	0.67	0.424	1
TRIM25	6.76876e-05	0.324155	0.228	0.035	1
RPS15A	6.92242e-05	0.495323	0.995	1	1
SNRPF	6.93384e-05	0.378936	0.374	0.141	1
CYP2S1	7.0322e-05	0.285571	0.209	0.024	1
TRAPPC1	7.07425e-05	0.468536	0.51	0.271	1
EHD1	7.0932e-05	0.481336	0.777	0.565	1
LAMTOR2	7.14486e-05	0.457366	0.51	0.282	1
TMEM50A	7.15815e-05	0.391401	0.578	0.341	1
PPT1	7.21402e-05	0.428829	0.646	0.435	1
NDFIP1	7.27132e-05	0.406155	0.422	0.188	1
RPS11	7.28785e-05	0.459112	0.985	0.941	1
ARPC3	7.42133e-05	0.429843	0.913	0.859	1
FKBP8	7.47334e-05	0.439678	0.466	0.235	1
ATOX1	7.56004e-05	0.497331	0.485	0.247	1
EIF3K	7.63216e-05	0.437544	0.845	0.671	1
CFD	7.70485e-05	0.442154	0.665	0.412	1
IFI27L2	7.8365e-05	0.452696	0.408	0.188	1
FKBP2	7.88982e-05	0.413686	0.602	0.388	1
TMEM165	8.05999e-05	0.379686	0.485	0.235	1
GNG5	8.23259e-05	0.453759	0.748	0.576	1
TAP1	8.24666e-05	0.371548	0.34	0.118	1
CHP1	8.29763e-05	0.361382	0.345	0.118	1
PTP4A1	8.41929e-05	0.451588	0.437	0.2	1
RAB5C	8.76579e-05	0.370349	0.592	0.341	1
BCL11A	9.06622e-05	0.335229	0.204	0.024	1
NDUFB11	9.17216e-05	0.502291	0.607	0.424	1
SLC25A3	9.19274e-05	0.485046	0.772	0.6	1
SRSF9	9.59312e-05	0.440101	0.578	0.341	1
MNDA	9.70908e-05	0.49548	0.563	0.318	1
SKAP2	9.77222e-05	0.355629	0.379	0.153	1
RTN3	9.96778e-05	0.395596	0.393	0.165	1
NDUFB7	0.000100803	0.411804	0.515	0.259	1
B3GNT2	0.000101485	0.334325	0.243	0.047	1
PSME2	0.000106401	0.587489	0.539	0.341	1
PSMA3	0.000107323	0.370275	0.34	0.118	1
RPS8	0.000107885	0.507002	1	1	1
ACTG1	0.00010789	0.569675	0.956	0.8	1
ATP13A3	0.000108054	0.397252	0.646	0.412	1
PLP2	0.000109036	0.43071	0.519	0.271	1
EPSTI1	0.000111826	0.285827	0.204	0.024	1
GSN	0.000112351	0.479436	0.714	0.576	1
GCA	0.000115434	0.391685	0.5	0.259	1
DCXR	0.00011629	0.286076	0.238	0.047	1
TMEM123	0.000116382	0.525147	0.714	0.518	1
RPL35A	0.000116947	0.422915	0.995	0.965	1
PIP4K2A	0.000125621	0.274686	0.218	0.035	1
IER3	0.0001261	0.415409	0.995	0.941	1
FAM107B	0.000128139	0.483507	0.519	0.282	1
SYNGR2	0.000128285	0.435172	0.461	0.224	1
2007-09-01	0.000130539	0.367878	0.403	0.176	1
NDUFC2	0.000131366	0.371983	0.456	0.212	1
HLA-DRB1	0.00013615	0.479042	0.99	0.965	1
MMP24OS	0.000145268	0.281185	0.238	0.047	1
SLC16A10	0.000146905	0.34102	0.175	0.012	1
ANXA11	0.000147667	0.4573	0.505	0.294	1
TIMM8B	0.000156055	0.33791	0.316	0.106	1
ANKRD28	0.000158387	0.335229	0.194	0.024	1
SCAND1	0.000159044	0.398199	0.354	0.141	1
TPI1	0.000159506	0.429255	0.888	0.776	1
NDUFA5	0.000161038	0.32345	0.282	0.082	1
PSMC5	0.000161267	0.403612	0.403	0.188	1
STXBP2	0.00017009	0.400962	0.379	0.165	1
YBX3	0.000174129	0.63987	0.67	0.471	1
TUBA4A	0.000179482	0.383404	0.252	0.059	1
NDUFB4	0.000180123	0.307853	0.519	0.271	1
SPCS3	0.000180603	0.354246	0.374	0.153	1
NDUFS6	0.000181287	0.429955	0.51	0.294	1
FLNA	0.000185125	0.518587	0.641	0.412	1
BCAT1	0.000190797	0.40015	0.471	0.247	1
AKIRIN2	0.000195722	0.349673	0.388	0.165	1
GRN	0.000203875	0.532326	0.762	0.659	1
HMGB1	0.000208162	0.449941	0.888	0.753	1
RGS19	0.000213552	0.2743	0.189	0.024	1
PTGIR	0.000213558	0.389537	0.359	0.141	1
RPSA	0.000215918	0.457764	0.981	0.871	1
H2AFJ	0.000218537	0.395596	0.374	0.165	1
NCKAP5L	0.000219663	0.25149	0.189	0.024	1
SDS	0.000219807	-0.305454	0.296	0.529	1
RPL10	0.000220699	0.309285	1	1	1
FYB1	0.00022272	0.333616	0.427	0.188	1
POLR2G	0.000229705	0.262529	0.306	0.094	1
MS4A4A	0.000234023	0.462739	0.34	0.129	1
AUP1	0.000237779	0.351796	0.345	0.141	1
KIF5B	0.000245369	0.321028	0.442	0.212	1
NENF	0.000249192	0.346585	0.335	0.129	1
HCK	0.000255655	0.380003	0.417	0.212	1
WDR1	0.000256674	0.491299	0.529	0.341	1
MYO1G	0.000259029	0.317634	0.35	0.141	1
ZNF385A	0.000259158	0.297245	0.257	0.071	1
SLC25A6	0.000260311	0.386287	0.961	0.894	1
ATP5F1C	0.000261506	0.415913	0.539	0.329	1
CTDNEP1	0.000270824	0.28058	0.223	0.047	1
UBE2N	0.000274014	0.295678	0.476	0.235	1
KRT1	0.000287153	0.492885	0.296	0.106	1
CCL22	0.000287489	-0.514149	0.034	0.153	1
CHIC2	0.000288931	0.358318	0.374	0.153	1
MTDH	0.000290552	0.465394	0.578	0.376	1
TRABD	0.000291425	0.292903	0.311	0.106	1
RPS16	0.000294987	0.467903	1	1	1
RAC1	0.000295455	0.377285	0.942	0.847	1
DEDD2	0.00029569	0.307853	0.257	0.071	1
MCL1	0.000301982	0.476896	0.908	0.847	1
ARF3	0.000304856	0.345821	0.364	0.153	1
CD1E	0.000327779	-0.479298	0.087	0.235	1
NFKBIZ	0.000327792	0.479619	0.607	0.412	1
CMIP	0.000329511	0.275063	0.204	0.035	1
CAPNS1	0.000331441	0.385118	0.383	0.176	1
IFNGR2	0.000336316	0.40218	0.646	0.459	1
IRF1	0.000338472	0.541386	0.485	0.259	1
CDC42SE2	0.000342861	0.292086	0.257	0.071	1
C4orf48	0.000348672	0.378936	0.364	0.165	1
SKP1	0.000357261	0.360623	0.786	0.612	1
CSDE1	0.000371633	0.315527	0.558	0.329	1
LAPTM4A	0.000372961	0.422703	0.782	0.635	1
TMEM167A	0.000379732	0.33791	0.286	0.094	1
DRAP1	0.000382938	0.411282	0.689	0.506	1
PRDX2	0.000388538	0.354647	0.248	0.071	1
PTMA	0.000394963	0.356821	1	1	1
CD163	0.000395665	0.424451	0.359	0.165	1
ANAPC11	0.000403718	0.370081	0.529	0.306	1
C4orf3	0.000420572	0.424262	0.534	0.329	1
CBX3	0.000420865	0.351707	0.432	0.224	1
TLE4	0.000427332	0.313015	0.267	0.082	1
MIR3945HG	0.000427473	0.334921	0.18	0.024	1
GHITM	0.000432629	0.42333	0.505	0.306	1
RILPL2	0.000433029	0.44081	0.772	0.6	1
ZFP36L1	0.000434041	0.489278	0.684	0.471	1
TIMM13	0.000446308	0.31247	0.393	0.176	1
TUBB2A	0.000455042	0.404361	0.413	0.212	1
CALR	0.000455444	0.549524	0.83	0.718	1
PRKAR1A	0.000467989	0.34888	0.374	0.165	1
CDC37	0.000468392	0.464275	0.704	0.553	1
UBE2D3	0.000476048	0.405041	0.927	0.882	1
SLC43A2	0.000476358	0.3658	0.544	0.341	1
LAP3	0.00047936	0.46375	0.447	0.247	1
AURKAIP1	0.000484023	0.3931	0.481	0.271	1
MMP9	0.000484892	-0.437991	0.786	0.847	1
CTSA	0.000485867	0.385072	0.32	0.129	1
CCL4L2	0.000493841	-1.06438	0.262	0.447	1
RPS17	0.00049954	0.430143	0.874	0.788	1
SNRPB2	0.000503192	0.36846	0.369	0.176	1
PAFAH1B2	0.000521784	0.39765	0.422	0.224	1
ZYX	0.000529286	0.36032	0.335	0.141	1
ABHD5	0.000529798	0.269956	0.214	0.047	1
RNH1	0.000530154	0.345478	0.704	0.482	1
NEDD8	0.000535231	0.403518	0.646	0.471	1
NCOA4	0.000543892	0.316814	0.398	0.188	1
BATF	0.000555196	0.291365	0.175	0.024	1
STAT1	0.0005605	0.286791	0.233	0.059	1
PPP1CB	0.000561275	0.461693	0.655	0.482	1
CALM1	0.000571629	0.440409	0.806	0.776	1
RPS26	0.000578962	0.355285	0.908	0.859	1
MINOS1	0.000585345	0.38762	0.568	0.353	1
ARL6IP5	0.000587735	0.415187	0.694	0.482	1
STAB1	0.00060343	0.264944	0.243	0.071	1
SLIRP	0.000607724	0.408017	0.374	0.188	1
HLA-DPA1	0.000630287	-0.276483	0.981	0.976	1
2002-09-01	0.000638372	0.29088	0.476	0.247	1
EIF6	0.000644579	0.40015	0.456	0.259	1
RPS25	0.000652042	0.385021	1	0.988	1
ATP6V1F	0.000696656	0.339986	0.811	0.635	1
YPEL5	0.00070026	0.381382	0.35	0.153	1
ARF5	0.000709788	0.416315	0.451	0.259	1
RHOC	0.000728147	0.363562	0.553	0.353	1
GADD45B	0.000746193	0.445186	0.777	0.588	1
ERH	0.000749398	0.390315	0.49	0.294	1
BRK1	0.000754038	0.400962	0.646	0.482	1
AHNAK	0.000766592	0.419	0.65	0.459	1
EDEM1	0.00076679	0.356463	0.417	0.224	1
PSMB2	0.000771612	0.312654	0.325	0.129	1
SEM1	0.000774965	0.323663	0.515	0.306	1
GPR84	0.000778629	0.32312	0.282	0.106	1
UBE2D2	0.000783593	0.332515	0.5	0.306	1
ANP32A	0.000787409	0.293498	0.325	0.129	1
SRGN	0.000790964	0.333131	1	1	1
PSMA1	0.000791576	0.434093	0.471	0.294	1
SCP2	0.000796896	0.327919	0.5	0.282	1
METRNL	0.000816606	0.36032	0.413	0.212	1
PSMC3	0.000824467	0.302887	0.291	0.106	1
ATG12	0.000838101	0.260024	0.223	0.059	1
PSMB6	0.000846725	0.366299	0.568	0.376	1
CAPN2	0.000865373	0.304001	0.515	0.318	1
ATP1B3	0.00087562	0.56724	0.893	0.694	1
PPP3CA	0.000894648	0.253405	0.204	0.047	1
CAP1	0.000902189	0.429843	0.718	0.6	1
ATP5PD	0.000907311	0.426794	0.549	0.376	1
IL1RN	0.000911736	0.748201	0.811	0.694	1
PTX3	0.000912876	0.588241	0.257	0.082	1
NDUFB8	0.000932168	0.344128	0.621	0.424	1
TPP1	0.000966183	0.350922	0.451	0.259	1
EIF3M	0.000972875	0.328792	0.451	0.235	1
ANXA4	0.00097443	0.287675	0.286	0.106	1
FAM126A	0.00098461	0.302616	0.248	0.082	1
BLVRB	0.00100195	0.557966	0.631	0.494	1
FAM120A	0.0010054	0.287243	0.267	0.094	1
ELF1	0.00101583	0.401689	0.544	0.376	1
HIGD1A	0.00101648	0.25949	0.233	0.071	1
MAF1	0.00102289	0.267636	0.301	0.118	1
ARL6IP4	0.00104538	0.387852	0.655	0.482	1
SLC25A37	0.00107197	0.307853	0.364	0.165	1
CDC42SE1	0.00107361	0.364608	0.388	0.188	1
APRT	0.0011139	0.439956	0.626	0.424	1
XRN2	0.00111474	0.287884	0.286	0.106	1
CYC1	0.00115287	0.324926	0.417	0.224	1
CD53	0.00116558	0.356258	0.558	0.365	1
CHCHD10	0.00117234	0.330937	0.505	0.294	1
B4GALT5	0.001181	0.293498	0.34	0.153	1
SSR4	0.00118413	0.393524	0.714	0.565	1
CISD2	0.00119178	0.31234	0.403	0.212	1
LMAN2	0.00119534	0.321273	0.413	0.224	1
RPN2	0.00119617	0.277796	0.286	0.106	1
ATP5IF1	0.0011964	0.316265	0.461	0.259	1
TMEM258	0.00120665	0.368948	0.597	0.424	1
ATP5MC2	0.00120841	0.429843	0.903	0.694	1
FCGR3A	0.001211	0.31296	0.214	0.059	1
SARAF	0.00123483	0.353949	0.689	0.553	1
AMD1	0.00126028	0.413686	0.529	0.341	1
VPS29	0.00126074	0.376402	0.597	0.424	1
TMBIM6	0.00126501	0.305346	0.796	0.635	1
ELOC	0.00126786	0.3592	0.602	0.412	1
CKLF	0.00127301	0.407389	0.539	0.365	1
VAPA	0.00128956	0.361792	0.738	0.553	1
TMEM176A	0.00130766	0.281185	0.214	0.059	1
YWHAQ	0.00131214	0.349076	0.461	0.271	1
PSMA4	0.00131851	0.330937	0.495	0.259	1
IRF7	0.00132452	0.335867	0.335	0.153	1
PRDX5	0.00134473	0.381664	0.544	0.365	1
PYCARD	0.00134905	0.319606	0.65	0.447	1
SRP9	0.00136408	0.303591	0.427	0.235	1
CD93	0.00138135	0.382815	0.529	0.353	1
MRPL23	0.00138425	0.294306	0.383	0.188	1
REL	0.00138502	-0.308248	0.932	0.941	1
ATP5F1D	0.00139546	0.366034	0.665	0.482	1
SLC6A6	0.00139795	0.273791	0.33	0.141	1
UQCRC2	0.00142346	0.285416	0.432	0.235	1
ACAA1	0.0014456	0.293353	0.345	0.165	1
DDT	0.00146603	0.355586	0.417	0.235	1
CCL4	0.00150159	-1.02499	0.393	0.612	1
KRAS	0.00152853	0.302835	0.296	0.129	1
SFT2D1	0.00152938	0.281311	0.568	0.353	1
PABPC1	0.00155904	0.3693	0.981	0.953	1
DCN	0.00156124	0.372393	0.35	0.176	1
MSR1	0.00156208	0.348211	0.257	0.094	1
LGALS9	0.00157812	0.349273	0.364	0.188	1
TRAF4	0.00162161	0.28809	0.291	0.118	1
ATP5F1A	0.00164103	0.267887	0.5	0.294	1
COX14	0.001668	0.278998	0.325	0.141	1
BSG	0.00167635	0.307853	0.495	0.318	1
BNIP3L	0.00170161	0.364326	0.636	0.435	1
CD55	0.00172208	0.400545	0.748	0.553	1
TMEM109	0.00172939	0.254015	0.223	0.071	1
PERP	0.00174201	0.396209	0.277	0.118	1
TAPBP	0.00174705	0.353802	0.359	0.188	1
EIF4G2	0.00175213	0.399001	0.767	0.612	1
LAMP2	0.00175493	0.327349	0.311	0.141	1
HINT1	0.00178601	0.365894	0.772	0.553	1
TNFSF13B	0.00179881	0.31866	0.534	0.329	1
RPL8	0.00182151	0.38945	0.995	0.988	1
MKNK1	0.00182694	0.271976	0.282	0.118	1
ISG20	0.00185988	-0.367525	0.379	0.576	1
GNB2	0.00186639	0.37648	0.553	0.376	1
UQCRH	0.00187064	0.369135	0.723	0.565	1
JARID2	0.00187777	0.286416	0.417	0.224	1
MVP	0.00188215	0.282586	0.296	0.129	1
MYH9	0.0019227	0.293914	0.359	0.176	1
NDUFV2	0.00198787	0.333109	0.621	0.435	1
YWHAG	0.00199506	0.312426	0.374	0.188	1
WIPF1	0.00200076	0.307853	0.49	0.306	1
SH3GLB1	0.0020107	0.290259	0.413	0.224	1
ARPC1B	0.00208061	0.365926	0.801	0.706	1
MRPL41	0.00208226	0.251269	0.34	0.153	1
ASH1L	0.0020896	-0.265705	0.175	0.341	1
CD164	0.00216259	0.319826	0.519	0.329	1
C19orf53	0.00217713	0.31578	0.471	0.282	1
ISOC2	0.00217746	0.25949	0.218	0.071	1
PRDX3	0.00218487	0.290729	0.447	0.259	1
LEPROT	0.00218659	0.372203	0.277	0.118	1
UBALD2	0.00218901	0.297474	0.248	0.094	1
AP1S2	0.0022015	0.479964	0.709	0.576	1
SOCS1	0.00224249	0.297127	0.184	0.047	1
UFM1	0.00226704	0.303514	0.417	0.235	1
GBP2	0.00229906	0.307853	0.306	0.141	1
HCLS1	0.00230137	0.315651	0.529	0.341	1
FKBP4	0.0023062	0.255558	0.316	0.141	1
CIB1	0.00230792	0.2743	0.447	0.259	1
PSMB10	0.00232204	0.256323	0.267	0.106	1
TAOK3	0.00238196	0.33079	0.35	0.176	1
CAMTA1	0.00243211	0.293914	0.359	0.188	1
SSNA1	0.00243523	0.262049	0.252	0.094	1
ATP5PB	0.00248461	0.26504	0.442	0.259	1
TMEM256	0.00251179	0.274795	0.335	0.165	1
MAP7D1	0.00252982	0.27828	0.437	0.247	1
CLTA	0.00254181	0.339104	0.612	0.447	1
HECA	0.00254965	0.357373	0.369	0.2	1
NECTIN2	0.00256905	0.386435	0.563	0.412	1
RPL18	0.00259712	0.367771	0.995	0.976	1
XIST	0.00264141	0.488425	0.369	0.212	1
PSMD8	0.00265913	0.327919	0.481	0.306	1
ZFP36	0.00266814	0.335732	0.888	0.8	1
RAP1A	0.00271453	0.321626	0.621	0.435	1
HCFC1R1	0.00273415	0.270378	0.214	0.071	1
TMEM147	0.00274998	0.331011	0.364	0.2	1
LGALS2	0.00275099	-0.27711	0.354	0.529	1
RAB2A	0.00277105	0.294047	0.359	0.188	1
GNAQ	0.00277392	0.279839	0.345	0.165	1
CD9	0.00277648	-0.412848	0.5	0.635	1
UBE2D1	0.0028067	0.355519	0.519	0.329	1
BIRC3	0.00281561	0.443417	0.879	0.776	1
JTB	0.00283877	0.303906	0.519	0.341	1
PSMB7	0.0028558	0.299609	0.466	0.271	1
SELENOH	0.00285829	0.282978	0.471	0.294	1
SERP1	0.00286289	0.396467	0.83	0.682	1
CLTB	0.00288227	0.294556	0.388	0.212	1
ZNHIT1	0.00294132	0.273087	0.437	0.247	1
MSN	0.00295982	0.367174	0.583	0.412	1
LILRB4	0.00297432	0.255194	0.199	0.059	1
ATP6V0B	0.00298261	0.336832	0.845	0.741	1
RPL22	0.0030116	0.319751	0.981	0.941	1
SP3	0.00302215	0.260547	0.243	0.094	1
RBM47	0.00304236	0.275187	0.558	0.329	1
GPR65	0.00305022	0.323794	0.194	0.059	1
FOSB	0.00305098	0.430298	0.578	0.424	1
SSR1	0.00306595	0.311888	0.476	0.294	1
LITAF	0.00308883	-0.382664	0.83	0.918	1
CAPZA2	0.0031079	0.300548	0.549	0.353	1
SELENOW	0.00313999	0.274132	0.311	0.141	1
ARID5A	0.00315324	0.328976	0.413	0.235	1
GSPT1	0.00319541	0.258441	0.296	0.129	1
RPL36AL	0.00326534	0.309403	0.917	0.882	1
ITGAX	0.00329262	0.274467	0.354	0.188	1
NDUFA6	0.00329321	0.349563	0.519	0.353	1
AGO2	0.00333326	0.294556	0.393	0.212	1
NDUFB3	0.00337686	0.316731	0.379	0.212	1
RBPJ	0.00345394	0.315846	0.476	0.294	1
PPP1CA	0.00348395	0.3185	0.568	0.376	1
ZFAS1	0.00353811	0.298251	0.752	0.565	1
NDUFA12	0.00354875	0.271784	0.379	0.2	1
SLC38A2	0.00354992	0.281136	0.369	0.2	1
CRADD	0.00359914	0.362715	0.117	0.012	1
LMNA	0.00363468	0.407093	0.932	0.906	1
BRI3	0.00366913	0.465733	0.592	0.435	1
MYADM	0.00376276	0.285416	0.393	0.224	1
GPSM3	0.00377753	0.409298	0.636	0.482	1
MKRN1	0.00378113	0.257404	0.286	0.129	1
UBE2L3	0.0038125	0.343772	0.495	0.341	1
FURIN	0.00382292	0.253405	0.175	0.047	1
RPN1	0.00383899	0.293498	0.335	0.176	1
REEP5	0.00384098	0.367231	0.456	0.282	1
HBB	0.00388708	0.441709	0.243	0.094	1
SELENOT	0.00396021	0.311284	0.597	0.447	1
GLRX	0.00398205	-0.438986	0.699	0.8	1
RNF10	0.00398536	0.251067	0.267	0.118	1
CSNK2B	0.00404033	0.292626	0.524	0.353	1
CNRIP1	0.00406951	-0.258085	0.102	0.224	1
PPP4C	0.00406965	0.328792	0.461	0.318	1
SNN	0.00410199	-0.255544	0.456	0.647	1
EWSR1	0.00411297	0.250709	0.354	0.188	1
MGAT1	0.00413387	0.419	0.67	0.553	1
HNRNPDL	0.00416932	0.371319	0.49	0.318	1
COPE	0.00429443	0.325131	0.699	0.588	1
UBXN1	0.00435975	0.300917	0.621	0.459	1
RPS7	0.00439437	0.380107	0.995	1	1
TNFAIP8	0.00443484	0.419214	0.752	0.647	1
H2AFZ	0.00445024	0.428051	0.913	0.812	1
KRTDAP	0.0045054	0.32839	0.233	0.094	1
MDH2	0.00457367	0.298299	0.34	0.188	1
RPL27	0.00468934	0.372407	0.995	0.988	1
LCP2	0.00469042	0.276634	0.393	0.224	1
HMGA1	0.00470742	0.277238	0.485	0.294	1
PSMA7	0.00471569	0.384038	0.806	0.659	1
TGIF1	0.00472148	0.362645	0.641	0.541	1
SNRPG	0.00478383	0.389303	0.558	0.435	1
HERPUD1	0.00480851	-0.49215	0.728	0.835	1
ISG15	0.00481745	0.614333	0.519	0.329	1
KRTCAP2	0.00483095	0.331236	0.335	0.188	1
SRI	0.00484226	0.275741	0.354	0.188	1
NRP2	0.00485463	-0.376076	0.398	0.6	1
PAIP2	0.00509685	0.256952	0.553	0.376	1
RAD23A	0.00511068	0.296171	0.515	0.341	1
DPYSL2	0.00514006	0.31247	0.335	0.176	1
CXCL5	0.00515566	0.371278	0.15	0.035	1
MAP2K3	0.00516849	0.253651	0.84	0.835	1
DDX3X	0.00520354	0.304988	0.714	0.506	1
RPL23	0.00540444	0.272229	0.995	0.965	1
SNX10	0.00546548	0.321399	0.369	0.212	1
NDUFB9	0.00549153	0.359884	0.461	0.306	1
RNF181	0.0055198	0.362448	0.481	0.341	1
CFP	0.00554713	0.340366	0.456	0.294	1
ARRB2	0.00556352	0.319441	0.519	0.365	1
THBD	0.00562492	0.548393	0.583	0.435	1
BZW1	0.00564608	0.36032	0.607	0.494	1
VDAC1	0.0057533	0.26241	0.515	0.329	1
ARID5B	0.00581755	0.266777	0.233	0.094	1
LPXN	0.00589034	0.32021	0.631	0.482	1
CSNK1A1	0.00594266	0.281259	0.602	0.412	1
RGCC	0.00598627	-0.386734	0.529	0.682	1
APOBEC3A	0.00599429	0.445356	0.286	0.129	1
GPNMB	0.00605338	0.317535	0.233	0.094	1
JMJD1C	0.00610009	0.368948	0.519	0.353	1
LRRFIP1	0.00610217	0.407389	0.772	0.659	1
DYNLRB1	0.0061552	0.284546	0.33	0.176	1
TET2	0.00617959	0.283847	0.325	0.176	1
CDKN1C	0.00637724	-0.363083	0.049	0.141	1
NDUFB6	0.00637788	0.259918	0.34	0.188	1
NDUFA11	0.00645534	0.307853	0.544	0.388	1
NFE2L2	0.00651636	0.297585	0.913	0.882	1
ANXA6	0.00652074	0.262529	0.272	0.129	1
CTNNB1	0.00652075	0.327919	0.432	0.259	1
C9orf16	0.00658332	0.292505	0.485	0.306	1
MAPKAPK2	0.00660104	0.266826	0.364	0.2	1
XRCC6	0.00682672	0.278537	0.461	0.306	1
CCNH	0.00689402	0.279284	0.316	0.165	1
CD81	0.00692664	0.276144	0.194	0.071	1
KRT10	0.00693047	0.572681	0.505	0.376	1
POLR2J	0.00695008	0.257065	0.369	0.212	1
MORF4L1	0.0070331	0.372792	0.714	0.635	1
KRT5	0.00722478	0.262529	0.228	0.094	1
MAP4K4	0.00724348	-0.383368	0.374	0.518	1
DDX21	0.00725423	0.31827	0.524	0.376	1
VMA21	0.00746114	0.252839	0.296	0.153	1
HMOX1	0.00748592	-0.428085	0.146	0.271	1
CMTM6	0.00749776	0.3009	0.816	0.671	1
SPG21	0.00759653	0.266826	0.374	0.224	1
ADA	0.00777518	0.508491	0.33	0.2	1
WARS	0.00783967	0.292903	0.267	0.129	1
PIM2	0.0078747	0.26391	0.306	0.165	1
NLRP3	0.00796398	0.274876	0.417	0.259	1
STK17B	0.00803784	0.303514	0.379	0.224	1
HPGD	0.00807814	0.279947	0.121	0.024	1
CXCL2	0.00812955	0.314842	0.981	0.929	1
FTH1	0.00814957	0.261457	1	1	1
RPL32	0.00816433	0.379951	1	1	1
ACTR3	0.00855019	0.329136	0.694	0.6	1
COX5A	0.00856308	0.336281	0.529	0.388	1
PRNP	0.0086535	0.321626	0.553	0.412	1
ATP6AP1	0.00884244	0.255385	0.422	0.259	1
ATRAID	0.00884612	-0.251392	0.257	0.424	1
GPR183	0.00893029	0.365807	0.971	0.941	1
PSMB1	0.00906675	0.304578	0.612	0.459	1
S100A2	0.00910436	0.261059	0.233	0.106	1
GAS6	0.00923214	0.261756	0.354	0.2	1
C19orf70	0.00936678	0.298751	0.374	0.235	1
PABPN1	0.00941356	0.255558	0.33	0.188	1
B4GALT1	0.00942194	0.634911	0.442	0.318	1
P4HB	0.00946781	0.347059	0.471	0.318	1
RIPK2	0.00961892	0.303176	0.335	0.2	1
RPL26	0.00988108	0.266659	1	0.988	1
GUK1	0.0100725	0.310646	0.68	0.565	1
CLEC10A	0.0106107	0.521882	0.592	0.482	1
SON	0.0106482	0.268859	0.471	0.329	1
FAM49B	0.0106977	0.345416	0.597	0.494	1
IL13RA1	0.0107732	0.254337	0.461	0.306	1
CLN8	0.0107763	-0.336164	0.432	0.6	1
TUBA1A	0.0109083	0.479538	0.66	0.506	1
EIF1B	0.011066	0.264081	0.578	0.424	1
TRIR	0.0111272	0.298751	0.665	0.576	1
VEGFA	0.0112373	0.303873	0.451	0.306	1
ATP6V1G1	0.0112807	0.255146	0.82	0.659	1
OTUD1	0.0113184	0.275702	0.427	0.271	1
HNRNPM	0.0113688	0.263459	0.568	0.412	1
BTG3	0.0113792	0.284394	0.456	0.306	1
IL6	0.0115188	0.414768	0.189	0.071	1
IFI27	0.0116099	0.37644	0.136	0.035	1
PLTP	0.0119667	0.379238	0.184	0.071	1
ITM2B	0.0121517	0.250822	0.951	0.906	1
FAM96B	0.0122037	0.271016	0.481	0.341	1
ALOX5AP	0.0124013	-0.357941	0.272	0.4	1
VPS28	0.0126346	0.328976	0.408	0.271	1
ATP2B1	0.0128274	0.467633	0.68	0.565	1
JPT1	0.012981	0.335409	0.461	0.318	1
NDUFS8	0.0131495	0.280631	0.369	0.235	1
LSP1	0.0131708	0.372134	0.529	0.376	1
HLA-E	0.0133032	0.273087	0.859	0.753	1
RPL24	0.013409	0.305027	0.99	0.953	1
SNRPB	0.0135199	0.329136	0.66	0.553	1
DSTN	0.0137173	0.303628	0.422	0.282	1
LAMP1	0.0138113	0.254792	0.422	0.271	1
C1orf56	0.0138217	0.298005	0.243	0.118	1
RPS27L	0.013849	0.355787	0.583	0.482	1
FGFR1	0.0140954	-0.283507	0.083	0.176	1
EEF2	0.0144933	0.306141	0.898	0.835	1
CD40	0.014502	-0.325473	0.359	0.494	1
ARL5B	0.0145084	0.284769	0.558	0.412	1
HLA-C	0.0148899	0.362143	0.976	0.941	1
PDIA6	0.0153291	0.253813	0.519	0.365	1
ADA2	0.0154418	0.299002	0.383	0.259	1
SNRPD2	0.0155495	0.254472	0.66	0.541	1
CARD19	0.0155808	0.296265	0.5	0.353	1
GPBP1	0.015653	0.307853	0.699	0.518	1
MS4A7	0.0157269	-0.25292	0.447	0.565	1
RPS3	0.0158152	0.314964	1	1	1
CDK2AP2	0.0160109	0.266433	0.345	0.212	1
KLF4	0.0160491	0.285827	0.447	0.282	1
LAPTM5	0.0164843	0.331976	0.854	0.788	1
PKIB	0.0166014	0.268459	0.267	0.141	1
PTPRE	0.0172924	0.290151	0.665	0.529	1
RTN4	0.0176144	0.27459	0.864	0.741	1
RNF149	0.0177637	0.292746	0.485	0.353	1
SH3BP5	0.0179778	-0.370769	0.393	0.506	1
MGST3	0.0180362	0.301158	0.568	0.459	1
PGAM1	0.0180577	0.292129	0.461	0.318	1
PRR13	0.0186784	0.27252	0.461	0.318	1
UBB	0.0186939	0.348117	0.903	0.835	1
SQSTM1	0.0189715	-0.392029	0.82	0.812	1
PA2G4	0.0193913	0.281136	0.369	0.235	1
SAP18	0.0199084	0.371418	0.689	0.612	1
IER2	0.0201847	0.354023	0.442	0.318	1
MTHFD2	0.0202006	0.314471	0.583	0.471	1
BLVRA	0.0205583	0.263865	0.379	0.247	1
TLN1	0.020909	0.252358	0.35	0.224	1
CARD16	0.0209343	0.287815	0.578	0.447	1
RPL9	0.0213677	0.317898	1	0.976	1
PPA1	0.0219006	0.253914	0.34	0.212	1
ANKRD37	0.022067	0.276342	0.296	0.165	1
VASP	0.0223547	0.276207	0.743	0.635	1
DDAH2	0.0224657	0.388023	0.544	0.447	1
CAMLG	0.0237488	0.250137	0.296	0.176	1
PCMT1	0.024225	0.26131	0.33	0.212	1
FOSL2	0.0244905	0.328484	0.641	0.541	1
RPL14	0.0246281	0.297751	0.99	0.965	1
TIPARP	0.0249467	0.264264	0.408	0.294	1
MIDN	0.0250107	0.268682	0.383	0.259	1
BACH1	0.0251727	0.252927	0.432	0.306	1
WSB1	0.0251896	0.317837	0.563	0.435	1
MYC	0.0256519	0.261559	0.199	0.094	1
SERPINB2	0.0259522	0.642614	0.184	0.082	1
CYP1B1	0.026574	0.298575	0.248	0.129	1
PPP1R2	0.0268684	0.264264	0.388	0.271	1
RPL18A	0.0278482	0.280732	1	1	1
H2AFY	0.0292438	0.251585	0.743	0.647	1
EIF3G	0.0296127	0.259697	0.524	0.4	1
RNF145	0.0317246	0.259759	0.456	0.329	1
SRSF7	0.0318296	-0.346112	0.408	0.529	1
KLF6	0.031877	0.345608	0.626	0.506	1
COMT	0.0321225	0.258943	0.534	0.447	1
SRP14	0.032355	0.283126	0.874	0.835	1
PLD3	0.0327519	0.419361	0.34	0.235	1
PLEKHB2	0.0332573	0.290064	0.539	0.412	1
NFKB1	0.0335556	0.327313	0.864	0.776	1
C1QC	0.03514	0.750503	0.519	0.447	1
MS4A6A	0.0353119	0.266826	0.879	0.859	1
EIF4E	0.0364052	0.278258	0.66	0.529	1
ZFAND5	0.0364828	0.283429	0.544	0.447	1
C11orf58	0.0364871	0.261683	0.476	0.365	1
RAB7B	0.0369121	-0.311057	0.204	0.294	1
RNASE1	0.0375061	0.498767	0.345	0.224	1
CREM	0.0403798	-0.282721	0.913	0.906	1
ABL2	0.0439326	-0.29995	0.476	0.553	1
RAC2	0.0442833	0.274467	0.277	0.176	1
CYTIP	0.0450346	0.343258	0.602	0.518	1
HLA-DRB5	0.0456834	1.27414	0.485	0.482	1
GNA15	0.0463394	0.271906	0.602	0.518	1
HNRNPA3	0.0467053	0.276017	0.684	0.588	1
CTSZ	0.0468915	0.335598	0.728	0.671	1
HNRNPA0	0.0484143	0.28743	0.66	0.6	1
GATM	0.0493261	-0.330352	0.238	0.318	1
HNRNPH1	0.0515363	0.401635	0.451	0.341	1
DNAJB1	0.0597885	0.479221	0.597	0.471	1
RPL23A	0.0600863	0.261609	1	1	1
RPL7A	0.0662069	0.338947	0.985	0.988	1
YY1	0.0682001	0.274876	0.403	0.318	1
CALM3	0.0753349	0.303701	0.359	0.271	1
MRPL18	0.0788564	-0.29311	0.214	0.306	1
PSAP	0.0795394	0.267309	0.937	0.918	1
FGL2	0.0866102	-0.398855	0.689	0.718	1
OLR1	0.0905892	0.518587	0.369	0.271	1
TALDO1	0.0937128	0.307853	0.549	0.494	1
CD83	0.100335	-0.271485	0.801	0.847	1
CCL2	0.1121	0.526748	0.257	0.176	1
RGS1	0.122748	-0.617534	0.5	0.588	1
VSIG4	0.141793	0.299083	0.306	0.235	1
METTL21A	0.155897	-0.423151	0.233	0.294	1
CTSD	0.164843	0.487432	0.447	0.329	1
HNRNPA1	0.165314	0.254854	0.85	0.824	1
CTSB	0.179174	0.272925	0.874	0.859	1
SOX4	0.180615	0.373741	0.238	0.176	1
PLAU	0.183299	-0.285988	0.301	0.353	1
SELENOK	0.191335	-0.399365	0.932	0.941	1
SNHG15	0.241018	0.275969	0.413	0.376	1
TNFAIP6	0.241179	0.307853	0.102	0.059	1
HSPE1	0.248574	0.335074	0.757	0.741	1
ANKRD12	0.251725	-0.261843	0.296	0.329	1
C1QB	0.270908	0.869209	0.432	0.447	1
RGS2	0.367279	-0.3217	0.573	0.576	1
C1QA	0.375118	0.287914	0.583	0.729	1
MTRNR2L12	0.384145	-0.465437	0.155	0.188	1
RPS10	0.388238	0.250652	0.922	0.941	1
HSPB1	0.389847	0.321191	0.728	0.718	1
CKS2	0.453918	0.338931	0.631	0.6	1
HSPA1A	0.514227	0.630473	0.898	0.906	1
FABP5	0.53146	-0.631617	0.738	0.659	1
CCL3	0.689359	-0.833646	0.544	0.506	1
G0S2	0.698642	-0.310301	0.859	0.741	1
LGALS3	0.836873	-0.33991	0.898	0.847	1

## Sheet: 4
Supplementary Table S4
Pseudobulk–Skin–Macro–all patients (lcSSc + dcSSc)
Numeric values are rounded to 4 digits.
	gene	pct.1	pct.2	avg_log2FC	p_val
IFITM3	IFITM3	0.789	0.467	0.5777	0.001018
LAPTM5	LAPTM5	0.944	0.633	0.4891	2.043e-05
FYB1	FYB1	0.577	0.2	0.4581	0.000266
PLTP	PLTP	0.887	0.7	0.4493	0.007597
C1orf162	C1orf162	0.324	0	0.4316	1.347e-05
ARPC1B	ARPC1B	0.535	0.167	0.4085	0.001003
CLIC1	CLIC1	0.606	0.2	0.4034	0.0008701
GLUL	GLUL	0.817	0.433	0.3996	0.0002218
GLIPR1	GLIPR1	0.577	0.233	0.3971	0.0008493
FCGR3A	FCGR3A	0.268	0	0.3877	9.767e-05
CXCR4	CXCR4	0.268	0	0.3783	9.767e-05
IL1RN	IL1RN	0.38	0.1	0.3691	0.008351
VSIG4	VSIG4	0.732	0.433	0.3623	0.006225
LGALS1	LGALS1	0.507	0.167	0.3589	0.004479
NFE2L2	NFE2L2	0.606	0.3	0.3524	0.003698
NCOA4	NCOA4	0.592	0.3	0.3497	0.003917
MYL12A	MYL12A	0.437	0.133	0.3407	0.002095
VAMP8	VAMP8	0.479	0.1	0.3258	0.002263
UCP2	UCP2	0.451	0.167	0.3198	0.007747
AC120057.3	AC120057.3	0.493	0.2	0.3154	0.007606
FCGR2A	FCGR2A	0.789	0.5	0.3076	0.006535
B2M	B2M	1	1	0.2846	0.005358
IFI6	IFI6	0.127	0	0.2786	0.009591
RAP2B	RAP2B	0.239	0	0.2783	0.0002534
PRDX1	PRDX1	0.296	0.033	0.2729	0.001469
CXCL16	CXCL16	0.225	0.033	0.2655	0.006752
C2	C2	0.211	0	0.2647	0.0006436
JUNB	JUNB	0.901	0.567	0.2571	0.006507
TMEM176A	TMEM176A	0.225	0	0.2534	0.0004048
MT-ND2	MT-ND2	1	1	-0.2706	0.002523
RPL26	RPL26	1	1	-0.274	0.004278
PTMA	PTMA	0.972	1	-0.288	0.001342
CST3	CST3	1	1	-0.3126	6.783e-05
TPT1	TPT1	1	1	-0.3472	0.003954
ZFP36L1	ZFP36L1	0.986	1	-0.3567	0.0001498
EEF1A1	EEF1A1	0.352	0.6	-0.4945	0.002021
Pseudobulk–Skin–Macro– lcSSc only
Numeric values are rounded to 4 digits.
	gene	pct.1	pct.2	avg_log2FC	p_val
LAPTM5	LAPTM5	0.935	0.633	0.4586	0.001239
NFE2L2	NFE2L2	0.645	0.3	0.4426	0.003713
GLUL	GLUL	0.774	0.433	0.4139	0.003882
PLEK	PLEK	0.806	0.467	0.396	0.007064
C1orf162	C1orf162	0.226	0	0.3886	0.001291
PRDX1	PRDX1	0.323	0.033	0.3277	0.002238
HEXB	HEXB	0.29	0	0.3162	0.0002149
CXCR4	CXCR4	0.194	0	0.3136	0.003085
DBI	DBI	0.194	0	0.2777	0.003085
MT-ND1	MT-ND1	1	1	-0.2532	0.007436
ZFP36L1	ZFP36L1	1	1	-0.304	0.007821
AKAP9	AKAP9	0.032	0.233	-0.3067	0.008122
PTMA	PTMA	0.935	1	-0.3832	0.0005763
EEF1A1	EEF1A1	0.258	0.6	-0.6599	0.0005845
MTRNR2L1	MTRNR2L1	0.097	0.3	-0.6779	0.008051
Pseudobulk–Skin–Macro– early lcSSc only
Numeric values are rounded to 4 digits.
	gene	pct.1	pct.2	avg_log2FC	p_val
PRDX1	PRDX1	0.364	0.033	0.3958	0.009831
CST3	CST3	1	1	-0.2907	0.007842
PTMA	PTMA	0.909	1	-0.4575	0.002696
EEF1A1	EEF1A1	0.182	0.6	-0.8176	0.002418
Pseudobulk–Skin–Macro– late lcSSc only
Numeric values are rounded to 4 digits.
	gene	pct.1	pct.2	avg_log2FC	p_val
FYB1	FYB1	0.6	0.2	0.5796	0.001617
DUSP6	DUSP6	0.75	0.367	0.5523	0.002578
LAPTM5	LAPTM5	0.95	0.633	0.4994	0.002476
ACTR2	ACTR2	0.85	0.4	0.4781	0.00186
NFE2L2	NFE2L2	0.7	0.3	0.4781	0.002584
GLIPR1	GLIPR1	0.6	0.233	0.462	0.004539
IFITM3	IFITM3	0.85	0.467	0.4519	0.009133
QKI	QKI	0.6	0.233	0.4294	0.005143
CXCR4	CXCR4	0.25	0	0.4274	0.001553
GLUL	GLUL	0.8	0.433	0.4158	0.00816
NCOA4	NCOA4	0.65	0.3	0.4059	0.007722
MYL12A	MYL12A	0.45	0.133	0.3881	0.00883
C1orf162	C1orf162	0.25	0	0.3855	0.001553
PRDX1	PRDX1	0.3	0.033	0.2932	0.008179
HEXB	HEXB	0.25	0	0.2673	0.001553
AIF1	AIF1	1	1	-0.3135	0.005616
PTMA	PTMA	0.95	1	-0.3406	0.005183
EEF1A1	EEF1A1	0.3	0.6	-0.5799	0.009415
Pseudobulk–Skin–Macro– dcSSc only
Numeric values are rounded to 4 digits.
	gene	pct.1	pct.2	avg_log2FC	p_val
IFITM3	IFITM3	0.8	0.467	0.6828	0.001677
IFI27	IFI27	0.175	0	0.6435	0.003724
C1QB	C1QB	0.975	0.9	0.5872	0.001814
FCGR3A	FCGR3A	0.425	0	0.5822	1.57e-06
ARPC1B	ARPC1B	0.65	0.167	0.5218	0.0001173
LAPTM5	LAPTM5	0.95	0.633	0.5186	5.141e-05
FYB1	FYB1	0.65	0.2	0.5113	9.6e-05
PLTP	PLTP	0.925	0.7	0.4794	0.0063
CLIC1	CLIC1	0.7	0.2	0.4755	0.0002289
C1orf162	C1orf162	0.4	0	0.4698	3.698e-06
GLIPR1	GLIPR1	0.625	0.233	0.4447	0.000561
CD81	CD81	0.475	0.067	0.4368	0.001016
CXCR4	CXCR4	0.325	0	0.4306	4.272e-05
LGALS1	LGALS1	0.55	0.167	0.4286	0.003722
UCP2	UCP2	0.55	0.167	0.4097	0.001636
GLUL	GLUL	0.85	0.433	0.3927	0.0005968
VSIG4	VSIG4	0.775	0.433	0.3884	0.006653
CTSD	CTSD	0.8	0.467	0.3791	0.006053
AC120057.3	AC120057.3	0.575	0.2	0.3784	0.002562
NCOA4	NCOA4	0.6	0.3	0.3755	0.005941
VAMP8	VAMP8	0.525	0.1	0.3739	0.002028
CD14	CD14	0.975	0.833	0.3721	0.00932
RAP2B	RAP2B	0.3	0	0.3658	9.313e-05
FCGR2A	FCGR2A	0.825	0.5	0.3633	0.00444
MYL12A	MYL12A	0.45	0.133	0.3569	0.003628
CEBPD	CEBPD	0.725	0.367	0.3542	0.004737
C2	C2	0.3	0	0.3527	9.313e-05
CXCL16	CXCL16	0.275	0.033	0.3499	0.002835
IFI6	IFI6	0.15	0	0.3477	0.007562
B2M	B2M	1	1	0.3389	0.006887
HLA-C	HLA-C	1	0.933	0.3306	0.00556
EMP3	EMP3	0.225	0	0.3182	0.0008823
LAMP1	LAMP1	0.475	0.167	0.312	0.009797
CTSL	CTSL	0.375	0.1	0.3019	0.008668
TMEM176A	TMEM176A	0.25	0	0.3013	0.0004226
DPYSL2	DPYSL2	0.3	0.033	0.2862	0.002268
FCER1G	FCER1G	0.95	0.7	0.2845	0.008095
MGAT1	MGAT1	0.375	0.1	0.2776	0.009794
SEC62	SEC62	0.325	0.067	0.2725	0.008041
MFSD1	MFSD1	0.375	0.1	0.2697	0.007831
ATP6V1F	ATP6V1F	0.25	0	0.2692	0.0004226
SIGLEC1	SIGLEC1	0.25	0.033	0.2631	0.008921
CAPZB	CAPZB	0.25	0.033	0.2608	0.007536
C3AR1	C3AR1	0.275	0.033	0.2601	0.007385
PFKFB3	PFKFB3	0.15	0	0.258	0.007562
PICALM	PICALM	0.25	0	0.2574	0.0004226
ALOX5AP	ALOX5AP	0.2	0	0.2526	0.001821
RPS11	RPS11	1	1	-0.2563	0.008025
RPL35A	RPL35A	0.975	1	-0.2584	0.0006475
RPL23	RPL23	1	1	-0.2595	0.004805
MT-ND2	MT-ND2	1	1	-0.2766	0.006281
SELENOP	SELENOP	1	1	-0.2984	0.004414
RPL26	RPL26	1	1	-0.3358	0.001761
NACA	NACA	0.925	0.967	-0.3367	0.0005147
CST3	CST3	1	1	-0.3683	2.49e-05
ZFP36L1	ZFP36L1	0.975	1	-0.3957	0.0001514
Pseudobulk–Skin–Macro– early dcSSc only
Numeric values are rounded to 4 digits.
	gene	pct.1	pct.2	avg_log2FC	p_val
IFITM3	IFITM3	0.929	0.467	0.7477	0.0009878
C1QB	C1QB	1	0.9	0.7473	1.271e-06
FCGR3A	FCGR3A	0.571	0	0.73	1.992e-06
LAMP1	LAMP1	0.857	0.167	0.6528	1.727e-05
CD14	CD14	1	0.833	0.6079	0.000178
CD93	CD93	0.643	0.033	0.6037	1.698e-05
RBPJ	RBPJ	0.929	0.333	0.5818	7.234e-05
SEC62	SEC62	0.643	0.067	0.5739	9.122e-05
NCOA4	NCOA4	0.857	0.3	0.5731	0.0001897
FCGR2A	FCGR2A	1	0.5	0.5635	0.000439
ARPC1B	ARPC1B	0.857	0.167	0.5558	0.0002349
CTSL	CTSL	0.643	0.1	0.5499	0.0003638
RPL9	RPL9	0.5	0.133	0.5278	0.007193
PICALM	PICALM	0.571	0	0.5259	1.992e-06
SERPING1	SERPING1	0.786	0.2	0.5071	0.002762
RB1	RB1	0.714	0.133	0.5063	0.0003799
TMEM176A	TMEM176A	0.429	0	0.5002	6.574e-05
BRI3	BRI3	0.857	0.3	0.4937	0.001024
VSIG4	VSIG4	0.929	0.433	0.4914	0.004624
C3AR1	C3AR1	0.5	0.033	0.4858	0.0006307
C2	C2	0.5	0	0.4848	1.208e-05
GLUL	GLUL	1	0.433	0.4761	0.001054
CD53	CD53	0.786	0.133	0.4746	0.001103
MAN2B1	MAN2B1	0.857	0.267	0.4746	0.002742
FYB1	FYB1	0.714	0.2	0.4697	0.001371
CD81	CD81	0.643	0.067	0.4573	0.002557
C1orf162	C1orf162	0.5	0	0.4559	1.208e-05
RAP2B	RAP2B	0.5	0	0.4559	1.208e-05
DPYSL2	DPYSL2	0.5	0.033	0.4557	0.0003269
CLIC1	CLIC1	0.786	0.2	0.4548	0.004121
CD59	CD59	0.643	0.133	0.4496	0.001397
IFITM2	IFITM2	0.929	0.4	0.4485	0.004015
EMP3	EMP3	0.357	0	0.4478	0.0003273
RAB7A	RAB7A	0.857	0.333	0.4373	0.005843
VAMP8	VAMP8	0.643	0.1	0.4372	0.007137
UCP2	UCP2	0.643	0.167	0.4345	0.006639
CAST	CAST	0.929	0.433	0.4336	0.0028
CTSB	CTSB	1	0.6	0.4315	0.008992
CLTC	CLTC	0.857	0.367	0.4296	0.004359
MFSD1	MFSD1	0.571	0.1	0.428	0.001404
FUCA1	FUCA1	0.643	0.133	0.4229	0.003946
BLVRB	BLVRB	0.714	0.267	0.4219	0.007275
GDI2	GDI2	0.643	0.2	0.4158	0.004933
LILRB2	LILRB2	0.429	0	0.4153	6.574e-05
FCER1G	FCER1G	1	0.7	0.4104	0.008789
CD164	CD164	0.643	0.2	0.4036	0.005641
SLCO2B1	SLCO2B1	0.5	0.067	0.399	0.001806
CEBPD	CEBPD	0.857	0.367	0.3965	0.007542
TNFSF13	TNFSF13	0.429	0.067	0.39	0.009318
GNB1	GNB1	0.429	0.067	0.3886	0.008587
MTSS1	MTSS1	0.5	0.1	0.3865	0.005511
TGOLN2	TGOLN2	0.571	0.133	0.3842	0.006081
SIGLEC1	SIGLEC1	0.429	0.033	0.381	0.001714
TPI1	TPI1	0.357	0.033	0.3787	0.0085
SH2B3	SH2B3	0.5	0.067	0.3774	0.002666
MYL12A	MYL12A	0.571	0.133	0.3769	0.006604
EFHD2	EFHD2	0.357	0.033	0.3693	0.007707
CXCL16	CXCL16	0.357	0.033	0.3585	0.004689
LCP2	LCP2	0.429	0.033	0.3582	0.001686
CMTM3	CMTM3	0.5	0.1	0.3563	0.007989
GYPC	GYPC	0.429	0.033	0.3526	0.002308
PRDX1	PRDX1	0.429	0.033	0.3522	0.002374
CTSC	CTSC	1	0.9	0.3442	0.006616
SP100	SP100	0.357	0	0.3432	0.0003273
MGAT1	MGAT1	0.5	0.1	0.3329	0.009997
HEXB	HEXB	0.357	0	0.3286	0.0003273
LAP3	LAP3	0.357	0	0.3221	0.0003273
CTSH	CTSH	0.357	0	0.3212	0.0003273
SIRPA	SIRPA	0.357	0	0.3203	0.0003273
ATP6V1F	ATP6V1F	0.357	0	0.3193	0.0003273
ALOX5AP	ALOX5AP	0.357	0	0.3136	0.0003273
ARF1	ARF1	0.429	0.067	0.3131	0.00826
CAPZB	CAPZB	0.357	0.033	0.3006	0.00699
FKBP1A	FKBP1A	0.357	0.033	0.2847	0.007362
RPL38	RPL38	1	1	-0.297	0.002554
RPS23	RPS23	1	1	-0.3137	0.009568
RPS27A	RPS27A	1	1	-0.3202	0.001125
RPL23	RPL23	1	1	-0.3422	0.006078
RPL27A	RPL27A	1	1	-0.3438	0.002687
RPS8	RPS8	1	1	-0.3587	0.001505
RPLP1	RPLP1	1	1	-0.366	0.0002014
CST3	CST3	1	1	-0.3859	0.0002782
RPL37A	RPL37A	1	1	-0.3891	0.003121
RPL31	RPL31	1	1	-0.3903	0.0009815
NACA	NACA	0.929	0.967	-0.3948	0.0049
ZFP36L1	ZFP36L1	1	1	-0.4166	0.001925
RPL19	RPL19	1	1	-0.4253	0.0007886
RPL37	RPL37	1	1	-0.4273	0.007365
RPL35A	RPL35A	0.929	1	-0.5043	6.319e-06
RPL30	RPL30	1	1	-0.5219	1.902e-05
RPS20	RPS20	1	1	-0.5408	1.798e-05
RPL26	RPL26	1	1	-0.5825	4.609e-05
RPS5	RPS5	0.714	0.833	-0.6513	0.008127
Pseudobulk–Skin–Macro– late dcSSc only
Numeric values are rounded to 4 digits.
	gene	pct.1	pct.2	avg_log2FC	p_val
LYZ	LYZ	0.962	0.667	0.6352	0.002153
LAPTM5	LAPTM5	0.962	0.633	0.6114	5.297e-05
IL1RN	IL1RN	0.5	0.1	0.585	0.001318
FYB1	FYB1	0.615	0.2	0.5447	0.0006509
LGALS1	LGALS1	0.577	0.167	0.5157	0.003042
ARPC1B	ARPC1B	0.538	0.167	0.5146	0.002763
CXCR4	CXCR4	0.346	0	0.5115	6.916e-05
FCGR3A	FCGR3A	0.346	0	0.5084	6.916e-05
HLA-DRB1	HLA-DRB1	1	1	0.5019	0.003519
CLIC1	CLIC1	0.654	0.2	0.497	0.001515
C1orf162	C1orf162	0.346	0	0.4878	6.916e-05
GLIPR1	GLIPR1	0.615	0.233	0.4876	0.001399
AC120057.3	AC120057.3	0.577	0.2	0.4466	0.002886
BTF3	BTF3	0.731	0.4	0.4249	0.005264
UCP2	UCP2	0.5	0.167	0.4057	0.008752
HLA-C	HLA-C	1	0.933	0.3798	0.009801
PFKFB3	PFKFB3	0.192	0	0.368	0.004093
RAP2B	RAP2B	0.192	0	0.325	0.004093
HLA-DMB	HLA-DMB	0.923	0.6	0.3249	0.009963
C2	C2	0.192	0	0.2891	0.004093
ATP6V1F	ATP6V1F	0.192	0	0.2507	0.004093
NACA	NACA	0.923	0.967	-0.3011	0.006425
CST3	CST3	1	1	-0.3468	0.0002727
SELENOP	SELENOP	1	1	-0.3681	0.00215
ZFP36L1	ZFP36L1	0.962	1	-0.3774	0.001989
THBD	THBD	0.038	0.267	-0.4051	0.009643
TNFAIP2	TNFAIP2	0.077	0.333	-0.4627	0.005566

## Sheet: 5a
Supplementary Table S5a
TOP 25 Differentially expressed genes to identify lung macrophage and dendritic cell subclusters
	p_val	avg_log2FC	pct.1	pct.2	p_val_adj	cluster	gene	Subpopulation
1	0	3.4609	0.582	0.15	0	0	SPP1	SPP1hi
2	0	1.42361	0.879	0.57	0	0	GPNMB	SPP1hi
3	0	1.30012	0.999	0.965	0	0	CSTB	SPP1hi
4	0	1.18178	0.706	0.293	0	0	PLA2G7	SPP1hi
5	0	1.12175	0.57	0.241	0	0	SDC2	SPP1hi
6	0	1.05757	0.607	0.205	0	0	EMP1	SPP1hi
7	0	0.928605	0.998	0.963	0	0	CTSD	SPP1hi
8	0	0.920491	0.636	0.293	0	0	FNIP2	SPP1hi
9	0	0.89766	0.872	0.629	0	0	PDXK	SPP1hi
10	0	0.875723	0.998	0.99	0	0	CD63	SPP1hi
11	0	0.861269	0.961	0.9	0	0	BRI3	SPP1hi
12	9.77e-301	1.16306	0.951	0.81	2.34e-296	0	CTSL	SPP1hi
13	3.64e-299	0.786271	0.997	0.951	8.73e-295	0	LGALS3	SPP1hi
14	8.55e-283	0.730458	0.656	0.345	2.05e-278	0	RALA	SPP1hi
15	9.71e-261	0.742556	0.712	0.468	2.33e-256	0	SOAT1	SPP1hi
16	4.85e-247	0.744661	0.996	0.988	1.16e-242	0	CTSB	SPP1hi
17	4.41e-226	0.803557	0.602	0.306	1.06e-221	0	C15orf48	SPP1hi
18	3.94e-202	0.823898	0.943	0.764	9.44e-198	0	FABP5	SPP1hi
19	1.5e-188	1.03537	0.606	0.353	3.58e-184	0	LGMN	SPP1hi
20	2.06e-171	0.728655	0.958	0.854	4.94e-167	0	PLIN2	SPP1hi
21	6.92e-167	0.775729	0.939	0.891	1.66e-162	0	CTSZ	SPP1hi
22	1.43e-149	0.935104	0.791	0.587	3.43e-145	0	APOE	SPP1hi
23	7.66e-140	0.777714	0.656	0.483	1.84e-135	0	GM2A	SPP1hi
24	3.83e-131	0.798382	0.809	0.618	9.18e-127	0	RGCC	SPP1hi
25	7.44e-98	0.761978	0.63	0.476	1.78e-93	0	FDX1	SPP1hi
26	0	3.34946	0.881	0.174	0	1	FABP4	FABP4hi
27	0	2.01409	0.604	0.068	0	1	RBP4	FABP4hi
28	0	1.99484	0.989	0.633	0	1	ALDH2	FABP4hi
29	0	1.97834	0.99	0.578	0	1	C1QB	FABP4hi
30	0	1.91295	0.695	0.096	0	1	INHBA	FABP4hi
31	0	1.87002	0.995	0.592	0	1	C1QA	FABP4hi
32	0	1.84984	0.69	0.286	0	1	FN1	FABP4hi
33	0	1.79095	0.993	0.528	0	1	C1QC	FABP4hi
34	0	1.7809	0.903	0.45	0	1	MCEMP1	FABP4hi
35	0	1.72069	0.594	0.163	0	1	CES1	FABP4hi
36	0	1.66286	0.698	0.16	0	1	SERPING1	FABP4hi
37	0	1.6577	0.991	0.734	0	1	FBP1	FABP4hi
38	0	1.64484	0.981	0.582	0	1	ALOX5AP	FABP4hi
39	0	1.61569	0.794	0.096	0	1	AC026369.3	FABP4hi
40	0	1.58378	0.991	0.465	0	1	GCHFR	FABP4hi
41	0	1.55882	1	0.608	0	1	APOC1	FABP4hi
42	0	1.55282	0.799	0.135	0	1	LGALS3BP	FABP4hi
43	0	1.54431	0.995	0.829	0	1	CTSC	FABP4hi
44	0	1.51878	0.982	0.766	0	1	SERPINA1	FABP4hi
45	0	1.49757	0.801	0.085	0	1	PCOLCE2	FABP4hi
46	0	1.44649	0.986	0.618	0	1	MARCO	FABP4hi
47	0	1.43324	0.924	0.514	0	1	LY6E	FABP4hi
48	0	1.3647	0.979	0.772	0	1	CD52	FABP4hi
49	0	1.32185	0.798	0.287	0	1	NUPR1	FABP4hi
50	0	1.31755	0.891	0.422	0	1	CCL18	FABP4hi
51	0	4.0199	0.939	0.516	0	2	S100A8	FCN1hi
52	0	3.25167	0.984	0.868	0	2	S100A9	FCN1hi
53	0	3.10137	0.585	0.055	0	2	S100A12	FCN1hi
54	0	2.64487	0.851	0.362	0	2	VCAN	FCN1hi
55	0	2.44505	0.94	0.234	0	2	FCN1	FCN1hi
56	0	2.32991	0.857	0.234	0	2	IFITM2	FCN1hi
57	0	2.15123	0.721	0.322	0	2	THBS1	FCN1hi
58	0	2.01764	0.545	0.123	0	2	G0S2	FCN1hi
59	0	1.92309	0.985	0.761	0	2	NAMPT	FCN1hi
60	0	1.81974	0.773	0.45	0	2	IFITM3	FCN1hi
61	0	1.63928	0.983	0.73	0	2	TIMP1	FCN1hi
62	0	1.58793	0.872	0.505	0	2	SLC2A3	FCN1hi
63	0	1.44953	0.997	0.929	0	2	COTL1	FCN1hi
64	0	1.4396	0.731	0.118	0	2	CD300E	FCN1hi
65	0	1.42808	0.799	0.303	0	2	LILRB2	FCN1hi
66	0	1.42359	0.884	0.412	0	2	SOCS3	FCN1hi
67	0	1.41218	0.956	0.731	0	2	SOD2	FCN1hi
68	0	1.39202	0.882	0.33	0	2	CORO1A	FCN1hi
69	0	1.39086	0.849	0.412	0	2	SAMSN1	FCN1hi
70	0	1.37357	0.854	0.343	0	2	TNFRSF1B	FCN1hi
71	0	1.36562	0.578	0.112	0	2	PLAC8	FCN1hi
72	0	1.35871	0.705	0.28	0	2	DUSP2	FCN1hi
73	0	1.33487	0.73	0.125	0	2	CFP	FCN1hi
74	0	1.31237	0.787	0.262	0	2	VSIR	FCN1hi
75	4.73e-231	1.43353	0.525	0.227	1.13e-226	2	IL1B	FCN1hi
76	0	1.76586	0.666	0.264	0	3	RGS1	DCs
77	0	1.61643	0.888	0.519	0	3	MS4A6A	DCs
78	0	1.59299	0.996	0.923	0	3	HLA-DPB1	DCs
79	0	1.32617	0.997	0.946	0	3	HLA-DPA1	DCs
80	0	1.314	0.795	0.361	0	3	GPR183	DCs
81	0	1.17685	0.512	0.074	0	3	CLEC10A	DCs
82	0	1.16099	1	0.99	0	3	HLA-DRA	DCs
83	0	1.0637	0.769	0.297	0	3	FGL2	DCs
84	0	0.956576	0.82	0.41	0	3	CSF1R	DCs
85	0	0.921788	0.546	0.166	0	3	ARL4C	DCs
86	0	0.888044	0.676	0.259	0	3	RNASE6	DCs
87	4.72e-289	1.52654	0.909	0.659	1.13e-284	3	HLA-DQA1	DCs
88	2.68e-284	1.21207	0.979	0.842	6.44e-280	3	HLA-DQB1	DCs
89	1.86e-268	1.10832	0.84	0.505	4.46e-264	3	CEBPD	DCs
90	4.64e-268	1.01291	0.502	0.161	1.11e-263	3	TMEM176B	DCs
91	2.36e-263	1.08111	0.997	0.966	5.65e-259	3	HLA-DRB1	DCs
92	3.65e-257	0.974228	0.583	0.226	8.74e-253	3	FCGR2B	DCs
93	9.13e-248	1.03796	0.54	0.195	2.19e-243	3	STAB1	DCs
94	1.96e-231	0.976413	0.614	0.266	4.7e-227	3	CALHM6	DCs
95	1.7e-228	0.902394	0.743	0.385	4.07e-224	3	MARCKS	DCs
96	8.11e-225	1.27774	0.833	0.585	1.94e-220	3	HERPUD1	DCs
97	1.39e-221	0.923944	0.84	0.605	3.33e-217	3	CPVL	DCs
98	5.51e-126	0.944983	0.857	0.733	1.32e-121	3	CD14	DCs
99	3.44e-110	1.01707	0.625	0.405	8.24e-106	3	CXCR4	DCs
100	4.2e-14	0.889932	0.571	0.523	1.01e-09	3	AREG	DCs

## Sheet: 5b
Supplementary Table S5b
Differentially expressed genes in FCN1hi lung macrophages (SSc vs HC)
	p_val	avg_log2FC	pct.1	pct.2	p_val_adj
SCGB3A1	1.19016e-213	1.62508	0.748	0.167	3.75947e-209
XIST	5.54668e-194	1.5694	0.588	0.072	1.75208e-189
RPS26	1.22594e-185	-1.40477	0.939	0.988	3.87251e-181
SCGB1A1	4.95119e-179	1.19644	0.705	0.166	1.56398e-174
SPP1	3.22897e-162	3.56233	0.419	0.018	1.01997e-157
SRGN	2.51316e-148	0.906533	1	0.996	7.93858e-144
MTRNR2L12	2.00815e-144	-1.92893	0.64	0.954	6.34335e-140
COTL1	7.19172e-144	-0.903559	0.989	0.997	2.27172e-139
MT-ND3	7.8598e-143	0.962592	0.992	0.987	2.48275e-138
CEBPB	3.47491e-133	1.08196	0.982	0.876	1.09766e-128
SFTPC	4.88655e-133	1.32162	0.777	0.276	1.54356e-128
CXCR4	1.92201e-128	1.85614	0.767	0.358	6.07124e-124
ATP5MC2	1.01471e-122	-0.922829	0.915	0.973	3.20527e-118
MALAT1	1.0417e-116	1.24041	1	0.988	3.29052e-112
PLAC8	2.25143e-113	-1.49685	0.29	0.717	7.11182e-109
METRNL	7.76312e-112	1.03028	0.866	0.544	2.45221e-107
SLC1A3	6.78679e-111	0.814515	0.487	0.105	2.14381e-106
MT-ND1	3.5948e-105	0.684212	0.997	0.987	1.13553e-100
CCL18	7.52642e-105	1.49614	0.428	0.08	2.37745e-100
FKBP5	3.92678e-104	0.994986	0.884	0.605	1.24039e-99
NAMPT	1.5726e-103	0.94329	0.996	0.969	4.96753e-99
MT-ATP6	3.84967e-103	0.66893	1	0.993	1.21603e-98
SLC25A37	4.93797e-102	1.19275	0.881	0.566	1.55981e-97
MT-ND4	1.09828e-100	0.67032	0.996	0.99	3.46924e-96
GABARAP	1.22157e-99	-0.772588	0.981	0.996	3.85869e-95
STXBP2	1.35957e-99	-1.2192	0.831	0.944	4.29462e-95
SPI1	1.72184e-99	-1.07442	0.845	0.94	5.43895e-95
ITGB2	2.0489e-99	-0.743859	0.932	0.977	6.47206e-95
RPS13	6.13551e-99	-0.620535	0.999	0.998	1.93808e-94
CLEC5A	1.41966e-98	1.08046	0.403	0.071	4.48442e-94
RPS4Y1	1.23243e-97	-1.09938	0.234	0.699	3.89299e-93
LIMS1	5.26361e-97	0.978577	0.896	0.681	1.66267e-92
ARPC1B	4.87577e-96	-0.610883	0.985	0.994	1.54016e-91
ACTB	5.84949e-96	-0.738426	1	1	1.84774e-91
SLA	9.02003e-96	1.01838	0.866	0.604	2.84925e-91
IGKC	1.872e-95	0.763154	0.378	0.062	5.91329e-91
ACSL1	6.92765e-95	1.14598	0.922	0.677	2.18831e-90
SAMSN1	1.18884e-93	1.02351	0.944	0.815	3.75532e-89
SLC25A6	3.35095e-93	-0.79672	0.902	0.943	1.0585e-88
PYCARD	1.62112e-92	-0.854703	0.756	0.911	5.1208e-88
ZBTB16	4.50409e-91	1.07399	0.477	0.132	1.42275e-86
SAP30	6.85564e-90	1.13674	0.574	0.219	2.16556e-85
BPIFB1	5.44323e-89	0.479845	0.255	0.015	1.71941e-84
RPLP1	8.06531e-89	-0.466394	0.999	0.999	2.54767e-84
RPL19	8.12414e-88	-0.481694	0.994	0.998	2.56625e-83
RPL41	2.06266e-87	-0.4671	1	0.999	6.51555e-83
FTL	2.94396e-87	-0.54557	1	1	9.29938e-83
RPL28	4.07335e-87	-0.50015	1	0.999	1.28669e-82
ALDOA	5.80708e-86	-1.55894	0.319	0.667	1.83434e-81
FN1	1.46404e-83	1.46989	0.328	0.049	4.62462e-79
FLT1	5.15615e-83	0.78324	0.362	0.066	1.62873e-78
C3AR1	1.2582e-82	0.842305	0.816	0.514	3.97442e-78
TOP1	1.48846e-82	0.906307	0.841	0.585	4.70174e-78
CD63	1.18944e-79	0.763424	0.986	0.929	3.7572e-75
SLCO4A1	1.94608e-79	0.720121	0.355	0.068	6.14729e-75
MT-ND2	6.327e-79	0.635599	0.994	0.981	1.99857e-74
ATP1B3	6.48104e-79	0.933238	0.967	0.818	2.04723e-74
TLR2	3.0602e-78	0.845113	0.827	0.535	9.66657e-74
TMSB10	5.89777e-78	-0.638841	1	0.999	1.86299e-73
ZEB2	1.65172e-77	0.778099	0.967	0.831	5.21745e-73
RPS14	7.88189e-77	-0.441562	1	0.996	2.48973e-72
VEGFA	2.90444e-76	1.25889	0.652	0.329	9.17455e-72
MARCKS	5.98499e-75	1.31154	0.807	0.522	1.89054e-70
TREM1	6.05845e-75	0.768027	0.777	0.424	1.91374e-70
S100A4	6.62822e-75	-0.649258	0.994	0.999	2.09372e-70
RPS15A	2.30887e-74	-0.461487	0.994	0.998	7.29327e-70
DDX3X	1.88056e-73	0.777296	0.93	0.709	5.94032e-69
RPS29	4.49949e-73	0.682431	0.985	0.894	1.4213e-68
HLA-DRA	8.76986e-73	0.980396	0.992	0.917	2.77022e-68
AC093849.4	9.98691e-73	0.390095	0.195	0.007	3.15466e-68
SDCBP	1.06415e-72	0.65538	0.986	0.896	3.36143e-68
ATP13A3	1.13863e-72	0.888593	0.792	0.479	3.5967e-68
TYROBP	2.94747e-72	-0.618779	0.999	0.999	9.31047e-68
CTSL	3.9008e-72	1.6512	0.795	0.589	1.23218e-67
UPP1	5.9691e-72	0.746171	0.931	0.759	1.88552e-67
COX4I1	9.45829e-72	-0.490379	0.975	0.983	2.98769e-67
MT-CO3	3.11284e-71	0.476488	1	0.993	9.83285e-67
ATP2B1	3.01089e-70	0.938983	0.807	0.534	9.51079e-66
JUND	3.92262e-70	0.767604	0.947	0.764	1.23908e-65
OAZ1	2.24119e-69	-0.370124	1	1	7.07947e-65
FNDC3B	2.85284e-69	0.795117	0.695	0.371	9.01157e-65
SH3BP5	3.0087e-69	0.687669	0.751	0.422	9.50389e-65
RBM47	3.4289e-69	0.757558	0.822	0.529	1.08312e-64
FNIP2	7.03479e-69	0.830803	0.536	0.225	2.22215e-64
PCBP2	9.95113e-68	-0.736804	0.825	0.907	3.14336e-63
APOE	2.56742e-67	1.94508	0.446	0.149	8.10998e-63
HIGD2A	4.37555e-67	-0.779478	0.743	0.871	1.38215e-62
PFN1	5.11763e-67	-0.868221	0.976	0.995	1.61656e-62
CLU	5.38533e-67	-1.20959	0.124	0.447	1.70112e-62
GSTO1	1.57077e-65	0.683069	0.934	0.836	4.96174e-61
LHFPL2	6.11018e-65	0.593688	0.422	0.131	1.93008e-60
SLC2A3	2.76638e-64	1.01791	0.937	0.849	8.73845e-60
ACSL3	3.37864e-64	0.771815	0.642	0.333	1.06725e-59
IGLC2	1.16147e-63	0.372308	0.171	0.006	3.66886e-59
CD53	2.61305e-63	0.602206	0.936	0.779	8.25409e-59
SLC11A1	4.3627e-63	0.725487	0.957	0.836	1.37809e-58
GAPDH	7.14923e-63	-0.714325	0.997	0.999	2.2583e-58
SOCS3	2.43802e-62	-0.787505	0.824	0.906	7.70122e-58
AGFG1	2.67746e-62	0.752389	0.776	0.478	8.45756e-58
SDC2	3.44016e-62	0.59811	0.339	0.082	1.08668e-57
SH3GLB1	1.04684e-61	0.75861	0.819	0.556	3.30676e-57
RPL29	1.44491e-61	-0.419036	0.996	0.994	4.56417e-57
RPS3	2.03578e-61	-0.432454	0.99	0.997	6.43063e-57
SLC16A10	3.70442e-61	0.961185	0.327	0.081	1.17015e-56
IFI16	1.54483e-60	0.761041	0.788	0.51	4.87982e-56
RPS12	1.97194e-60	-0.385367	0.997	0.998	6.22895e-56
GNA13	2.97603e-60	0.705346	0.76	0.488	9.40067e-56
IL1RAP	5.72444e-60	0.693182	0.507	0.21	1.80823e-55
MT-ND5	2.8236e-59	0.4661	0.98	0.948	8.91919e-55
KYNU	2.95134e-59	0.697604	0.75	0.434	9.3227e-55
HSPA5	5.79604e-59	0.730381	0.869	0.642	1.83085e-54
PLIN2	5.89981e-59	1.08673	0.87	0.685	1.86363e-54
RPLP0	9.18815e-59	-0.694573	0.961	0.97	2.90235e-54
SLPI	9.65575e-59	0.52205	0.35	0.092	3.05006e-54
SERF2	1.30296e-58	-0.543942	0.999	0.998	4.11578e-54
MTRNR2L1	1.57318e-58	-0.661716	0.018	0.297	4.96935e-54
MT-CYB	2.95177e-58	0.475309	1	0.985	9.32406e-54
CST3	1.36278e-57	-0.845769	0.996	0.992	4.30474e-53
RPS8	2.43645e-57	-0.458371	0.994	0.996	7.69625e-53
CHSY1	2.74984e-57	0.633947	0.553	0.257	8.68619e-53
RPL7A	3.47134e-57	-0.408098	0.99	0.997	1.09653e-52
SH3BGRL3	3.52658e-57	-0.64948	0.994	1	1.11398e-52
GK	4.0794e-56	0.729038	0.885	0.67	1.2886e-51
RPS15	4.94409e-56	-0.393359	0.995	0.997	1.56174e-51
LITAF	6.89863e-56	0.80972	0.952	0.84	2.17914e-51
MMP7	7.12679e-56	0.428829	0.144	0.003	2.25121e-51
C20orf27	7.27047e-56	-0.765644	0.26	0.549	2.2966e-51
KLHL6	8.44996e-55	0.480098	0.373	0.118	2.66917e-50
APOC1	8.68333e-55	1.26251	0.457	0.177	2.74289e-50
RPS7	1.46907e-54	-0.397794	0.996	0.995	4.6405e-50
VSIR	3.73395e-54	-0.677185	0.686	0.846	1.17948e-49
RPL30	4.68193e-54	-0.375518	0.997	0.999	1.47893e-49
COX6B1	5.42724e-54	-0.533412	0.895	0.946	1.71436e-49
LINC-PINT	5.79853e-54	0.647419	0.559	0.27	1.83164e-49
HLA-DRB1	1.09614e-53	0.875095	0.956	0.826	3.46247e-49
AIF1	1.71628e-53	-0.535294	0.992	0.996	5.42139e-49
DDX60L	2.54149e-53	0.654009	0.573	0.291	8.02804e-49
ELL2	1.21168e-52	0.747909	0.741	0.475	3.82745e-48
RPS10	1.84841e-52	0.668513	0.842	0.588	5.83877e-48
CHIT1	2.18271e-52	0.451768	0.138	0.004	6.89473e-48
ATP1A1	6.64374e-52	0.658694	0.886	0.677	2.09863e-47
RPL18	7.48954e-52	-0.365489	0.995	0.997	2.3658e-47
NEAT1	8.41854e-52	0.689149	0.991	0.975	2.65925e-47
RPL12	8.78341e-52	-0.420823	0.994	0.994	2.7745e-47
ARHGDIB	1.34224e-51	-0.531369	0.929	0.952	4.23988e-47
TKT	1.41442e-51	-0.681743	0.901	0.922	4.46788e-47
ANKRD28	2.71272e-51	0.453952	0.278	0.064	8.56894e-47
EIF1AX	6.87221e-51	0.611273	0.727	0.483	2.17079e-46
DDX21	1.81814e-50	0.619686	0.882	0.696	5.74315e-46
AC020656.1	3.05653e-50	1.35518	0.682	0.412	9.65497e-46
FPR1	3.04522e-49	0.630371	0.925	0.863	9.61923e-45
SKIL	6.50084e-49	0.666408	0.626	0.353	2.05348e-44
RPL11	9.34708e-49	-0.377433	0.999	0.997	2.95255e-44
CORO1A	1.85233e-48	-0.606015	0.82	0.915	5.85114e-44
EEF1D	2.65887e-48	-0.457412	0.979	0.985	8.39885e-44
ABL2	3.3028e-48	0.615591	0.464	0.197	1.04329e-43
ZFP36	3.51185e-48	-1.12473	0.798	0.886	1.10932e-43
HNRNPA3	4.14252e-48	0.554192	0.915	0.737	1.30854e-43
ZYX	6.65911e-48	-0.719858	0.687	0.82	2.10348e-43
HLA-DRB5	7.56279e-48	-1.08647	0.294	0.589	2.38894e-43
ANKRD12	7.8153e-48	0.66083	0.77	0.53	2.4687e-43
AQP9	1.10277e-47	0.643134	0.806	0.558	3.48343e-43
WFDC2	2.61025e-47	0.2863	0.178	0.022	8.24524e-43
GPSM3	3.31336e-47	-0.610084	0.782	0.858	1.04662e-42
PAG1	4.34482e-47	0.890721	0.701	0.461	1.37244e-42
DNAAF1	4.42281e-47	0.599429	0.255	0.058	1.39708e-42
RPS24	5.95994e-47	-0.301463	0.997	0.997	1.88263e-42
PPP1CB	7.97071e-47	0.596891	0.876	0.656	2.51779e-42
SRGAP1	1.1411e-46	0.435499	0.272	0.068	3.60451e-42
ITGAX	2.57975e-46	0.624045	0.792	0.56	8.14891e-42
GPNMB	2.88103e-46	1.04134	0.315	0.102	9.10061e-42
CCR1	3.18505e-46	0.614034	0.553	0.28	1.0061e-41
ALCAM	5.47872e-46	0.660433	0.444	0.198	1.73062e-41
IFNGR1	7.67775e-46	0.578186	0.815	0.597	2.42525e-41
ARPC3	9.30585e-46	-0.344254	0.991	0.991	2.93953e-41
SYNGR2	2.00066e-45	-0.775419	0.508	0.698	6.31969e-41
ASPH	2.48587e-45	0.578998	0.572	0.292	7.85238e-41
DDX5	3.97593e-45	0.446658	0.977	0.9	1.25592e-40
PCNX1	4.77467e-45	0.623198	0.538	0.285	1.50822e-40
RNASE2	8.64124e-45	-1.06859	0.264	0.515	2.72959e-40
UCP2	1.14605e-44	-0.828294	0.626	0.762	3.62015e-40
RTN4	1.8822e-44	0.503967	0.944	0.804	5.94548e-40
LPL	1.97567e-44	0.653262	0.224	0.047	6.24074e-40
B3GNT5	2.53195e-44	0.593446	0.452	0.198	7.99793e-40
LIMD2	2.67517e-44	-0.748896	0.442	0.657	8.45034e-40
KCNE1	2.89602e-44	0.384055	0.345	0.115	9.14796e-40
FCGR1A	2.98399e-44	0.763149	0.766	0.579	9.42584e-40
LTA4H	3.11354e-44	-0.751921	0.657	0.799	9.83504e-40
LST1	4.26159e-44	-0.535891	0.94	0.967	1.34615e-39
ROCK1	4.97413e-44	0.576453	0.852	0.666	1.57123e-39
COX5B	7.21527e-44	-0.509702	0.875	0.921	2.27916e-39
RHOG	9.06862e-44	-0.639913	0.775	0.88	2.8646e-39
PLSCR1	1.68241e-43	0.511664	0.874	0.647	5.31441e-39
RACK1	1.86737e-43	-0.357419	0.986	0.985	5.89865e-39
ZNF281	1.92686e-43	0.551582	0.464	0.214	6.08657e-39
HNRNPA2B1	2.18466e-43	0.414767	0.975	0.908	6.90092e-39
FKBP1A	2.27008e-43	-0.501672	0.862	0.904	7.17073e-39
CD52	2.66852e-43	-0.791284	0.776	0.858	8.42931e-39
RPL27A	2.8074e-43	0.460644	0.98	0.865	8.86803e-39
BCAT1	2.91438e-43	0.555926	0.558	0.304	9.20596e-39
NR3C1	4.66657e-43	0.546122	0.642	0.381	1.47408e-38
SGMS2	4.94874e-43	0.415604	0.421	0.173	1.56321e-38
GK5	5.19522e-43	0.578153	0.434	0.188	1.64106e-38
RGS1	5.88129e-43	0.856646	0.273	0.077	1.85778e-38
A2M	6.19369e-43	0.292042	0.18	0.028	1.95646e-38
AZI2	6.83818e-43	0.486815	0.573	0.291	2.16004e-38
RNF144B	1.18388e-42	0.849905	0.705	0.467	3.73962e-38
ATP5MG	1.19026e-42	-0.402957	0.954	0.964	3.75979e-38
CSNK2B	1.31737e-42	-0.626052	0.648	0.796	4.16132e-38
CD163	1.68341e-42	0.792431	0.864	0.714	5.31756e-38
GNB2	2.1828e-42	-0.524618	0.861	0.919	6.89504e-38
BLVRB	2.19574e-42	-0.667869	0.693	0.799	6.93589e-38
DICER1	2.94733e-42	0.598125	0.763	0.518	9.31001e-38
RPL32	2.97918e-42	-0.306645	0.996	0.997	9.41062e-38
VASP	3.79381e-42	0.486443	0.924	0.754	1.19839e-37
EIF1	4.82562e-42	0.387897	1	0.998	1.52432e-37
AGO2	5.03311e-42	0.511485	0.561	0.295	1.58986e-37
SPAG9	5.92399e-42	0.530143	0.677	0.413	1.87127e-37
PHACTR1	7.12594e-42	0.679903	0.677	0.432	2.25094e-37
GSTK1	1.09626e-41	-0.617078	0.602	0.751	3.46285e-37
RLF	1.1923e-41	0.437809	0.412	0.172	3.76623e-37
HNRNPH1	1.84966e-41	0.516966	0.801	0.555	5.8427e-37
NUP214	2.04935e-41	-0.685963	0.461	0.658	6.47348e-37
LAMTOR4	2.47652e-41	-0.502403	0.86	0.916	7.82283e-37
CD44	2.80657e-41	0.548416	0.95	0.876	8.86538e-37
LMNA	3.86005e-41	0.84099	0.421	0.18	1.21931e-36
FXYD5	6.19227e-41	-0.692211	0.775	0.86	1.95601e-36
SLC25A5	7.38541e-41	-0.56421	0.857	0.889	2.3329e-36
IRAK3	8.38403e-41	0.575065	0.829	0.617	2.64835e-36
PTPN1	1.4407e-40	0.536927	0.713	0.458	4.55089e-36
RPS28	1.99865e-40	-0.308952	1	0.999	6.31334e-36
PGD	2.09946e-40	-0.662312	0.617	0.779	6.63176e-36
BZW1	2.26921e-40	0.533238	0.849	0.632	7.16799e-36
SPCS2	2.94979e-40	0.485007	0.757	0.522	9.3178e-36
RPS20	2.99092e-40	0.443644	0.969	0.831	9.44772e-36
RBMS1	4.09746e-40	0.585199	0.782	0.551	1.29431e-35
TMSB4X	4.33808e-40	-0.366788	1	0.999	1.37031e-35
EEF1A1	9.36684e-40	-0.350738	1	0.999	2.9588e-35
SEPTIN7	1.00808e-39	0.442881	0.8	0.572	3.18433e-35
HERPUD1	1.18849e-39	0.807022	0.854	0.689	3.75421e-35
RIPOR2	1.24609e-39	0.934064	0.66	0.484	3.93616e-35
TM9SF3	1.27605e-39	0.448323	0.61	0.346	4.03078e-35
MAT2A	1.53639e-39	0.619064	0.855	0.668	4.85313e-35
DDX17	1.58103e-39	0.49082	0.85	0.641	4.99415e-35
RPL35A	1.61216e-39	-0.316718	0.997	0.997	5.09248e-35
SLC38A2	1.73366e-39	0.576322	0.785	0.549	5.47628e-35
DSE	2.12799e-39	0.59119	0.772	0.562	6.72189e-35
COX8A	2.6864e-39	-0.53326	0.88	0.921	8.48581e-35
ZFYVE16	3.68161e-39	0.606358	0.636	0.397	1.16295e-34
FPR3	9.03473e-39	0.558611	0.245	0.069	2.85389e-34
RHOA	1.5939e-38	-0.42824	0.976	0.972	5.03481e-34
PSMA7	1.62436e-38	0.410301	0.959	0.897	5.13101e-34
THBD	1.87794e-38	0.792441	0.716	0.494	5.93204e-34
ATP5F1D	2.19493e-38	-0.53962	0.758	0.85	6.93334e-34
RGCC	2.22027e-38	0.811946	0.498	0.252	7.01338e-34
RBM39	2.25765e-38	0.469443	0.892	0.708	7.13147e-34
HLA-DQA1	3.68585e-38	0.898542	0.552	0.303	1.16429e-33
SCGB3A2	4.1547e-38	0.284686	0.215	0.051	1.31239e-33
ELOB	5.36503e-38	-0.490427	0.934	0.96	1.69471e-33
ARHGAP18	6.45478e-38	0.605901	0.561	0.335	2.03894e-33
DHRS3	8.0972e-38	0.266026	0.149	0.02	2.55774e-33
MANF	8.70972e-38	0.468728	0.547	0.289	2.75123e-33
RPL8	8.99029e-38	-0.357029	0.994	0.996	2.83985e-33
RPS11	9.82041e-38	0.402019	0.995	0.953	3.10207e-33
CDV3	1.02215e-37	0.472012	0.76	0.517	3.22877e-33
AREG	1.18386e-37	1.01657	0.86	0.733	3.73958e-33
SLC43A3	1.66618e-37	0.454416	0.552	0.308	5.26311e-33
IL1R1	2.00083e-37	0.432245	0.239	0.065	6.32023e-33
CAPZB	4.30533e-37	-0.459435	0.84	0.878	1.35997e-32
ARFGAP3	4.47273e-37	0.500128	0.567	0.326	1.41285e-32
RHOQ	5.96961e-37	0.526903	0.663	0.427	1.88568e-32
MPHOSPH6	7.59923e-37	0.422383	0.531	0.279	2.40044e-32
PRRC2C	1.01205e-36	0.47629	0.859	0.69	3.19686e-32
RPL38	1.03076e-36	0.396297	0.975	0.908	3.25597e-32
CEBPD	1.46931e-36	0.69254	0.921	0.829	4.64125e-32
CELF2	1.78113e-36	0.506805	0.782	0.563	5.62623e-32
TSPO	2.36804e-36	-0.476211	0.971	0.987	7.48016e-32
RBM25	2.51357e-36	0.451483	0.763	0.538	7.93985e-32
TFRC	2.67296e-36	0.748023	0.717	0.504	8.44334e-32
DAB2	3.10821e-36	0.603348	0.456	0.236	9.8182e-32
EIF4A1	3.38496e-36	0.349852	0.994	0.955	1.06924e-31
FOSL2	4.45152e-36	0.554587	0.822	0.667	1.40614e-31
IFI30	4.59113e-36	-0.890489	0.994	0.99	1.45025e-31
ARF5	6.6429e-36	-0.592852	0.582	0.724	2.09836e-31
CHML	1.02212e-35	0.438152	0.338	0.136	3.22867e-31
CNPY3	2.36654e-35	-0.525138	0.617	0.753	7.47544e-31
SIPA1L1	3.39463e-35	0.471208	0.527	0.282	1.0723e-30
FAU	6.9627e-35	-0.301699	0.999	0.999	2.19938e-30
SLC7A7	1.00901e-34	-0.638181	0.615	0.725	3.18725e-30
RPL39	1.01134e-34	-0.313556	0.997	0.999	3.19462e-30
LUCAT1	1.0791e-34	0.72379	0.577	0.351	3.40867e-30
AGTRAP	1.27766e-34	-0.618908	0.543	0.707	4.03587e-30
ARL4A	2.39838e-34	0.655656	0.691	0.476	7.57602e-30
ELF1	3.01744e-34	0.48016	0.752	0.547	9.53151e-30
AP2S1	4.12975e-34	-0.484883	0.829	0.894	1.3045e-29
THBS1	5.03407e-34	0.834407	0.783	0.698	1.59016e-29
FGD4	5.18533e-34	0.548412	0.67	0.447	1.63794e-29
B4GALT5	5.70122e-34	0.516686	0.533	0.307	1.8009e-29
MT-CO1	6.82062e-34	0.272065	1	0.993	2.1545e-29
ACTR3	6.93854e-34	0.419507	0.925	0.797	2.19175e-29
EIF3J	8.1643e-34	0.380853	0.479	0.244	2.57894e-29
AC112496.1	1.02759e-33	0.35449	0.327	0.129	3.24595e-29
SNHG29	1.23101e-33	-0.491835	0.816	0.85	3.88853e-29
ACTR2	1.58822e-33	0.378459	0.956	0.826	5.01688e-29
RPL23	1.66924e-33	0.398169	0.972	0.874	5.2728e-29
RASGEF1B	1.99625e-33	0.496787	0.557	0.328	6.30575e-29
IER2	2.58711e-33	-0.644499	0.713	0.824	8.17215e-29
CD9	3.3745e-33	0.76413	0.327	0.135	1.06594e-28
PTPN12	3.50817e-33	0.451331	0.645	0.417	1.10816e-28
PFDN5	4.49562e-33	-0.284165	0.996	0.991	1.42007e-28
NRP1	4.86866e-33	0.269061	0.219	0.06	1.53791e-28
C4orf48	5.00084e-33	-0.594657	0.652	0.789	1.57967e-28
FAM210A	8.44649e-33	0.312271	0.279	0.098	2.66808e-28
ADAMTS2	1.01777e-32	-0.408782	0.028	0.209	3.21493e-28
RAB21	1.09975e-32	0.437866	0.611	0.373	3.4739e-28
SYNCRIP	1.13851e-32	0.422547	0.657	0.437	3.59632e-28
SRSF2	1.17788e-32	0.444485	0.817	0.672	3.72069e-28
NFKB1	1.36925e-32	0.553036	0.65	0.418	4.32519e-28
SLC20A1	1.82728e-32	0.395856	0.479	0.252	5.77202e-28
PPARG	2.13663e-32	0.437873	0.32	0.13	6.7492e-28
RPL5	2.30262e-32	-0.365623	0.98	0.978	7.27351e-28
GNAI3	2.5473e-32	0.438206	0.807	0.582	8.04641e-28
CD93	2.73055e-32	0.778767	0.736	0.618	8.62526e-28
FNDC3A	3.31912e-32	0.497134	0.449	0.235	1.04844e-27
EMP3	3.50639e-32	0.420436	0.97	0.934	1.1076e-27
HNRNPM	7.34402e-32	0.457599	0.793	0.589	2.31983e-27
RNF141	8.87596e-32	-0.612995	0.258	0.468	2.80374e-27
BRI3	9.50104e-32	0.489327	0.937	0.764	3.00119e-27
CRIP1	1.13989e-31	0.800191	0.812	0.643	3.60067e-27
RNASEK	1.30646e-31	-0.425027	0.972	0.985	4.12683e-27
TSC22D3	1.4267e-31	0.637323	0.879	0.742	4.50666e-27
CDCP1	1.51384e-31	0.27547	0.191	0.048	4.78191e-27
RPS16	1.7741e-31	0.284515	0.997	0.984	5.60402e-27
BAZ1A	2.74943e-31	0.500291	0.795	0.584	8.68491e-27
RIN2	4.66214e-31	0.446787	0.442	0.228	1.47268e-26
FPR2	4.74994e-31	0.700199	0.632	0.435	1.50041e-26
ATP6V0C	5.54405e-31	-0.375806	0.955	0.978	1.75126e-26
RAB24	5.73486e-31	-0.532622	0.108	0.314	1.81153e-26
CLN8	6.46052e-31	0.382816	0.355	0.16	2.04075e-26
RBPJ	7.22927e-31	0.553548	0.751	0.576	2.28358e-26
MMP19	7.58326e-31	0.476298	0.447	0.221	2.3954e-26
GOLGA4	9.0083e-31	0.47031	0.613	0.385	2.84554e-26
SCAND1	1.22105e-30	-0.534438	0.594	0.732	3.85706e-26
RPL6	1.35849e-30	-0.31789	0.995	0.994	4.29119e-26
TMCC3	1.41647e-30	0.333897	0.289	0.11	4.47434e-26
HNRNPD	1.65085e-30	0.405384	0.702	0.479	5.21472e-26
MCL1	1.81105e-30	0.435828	0.985	0.94	5.72073e-26
EFHD2	2.06553e-30	0.407626	0.904	0.749	6.52459e-26
LDHA	2.12059e-30	0.4968	0.925	0.825	6.69852e-26
MYO1F	2.22425e-30	-0.521811	0.596	0.731	7.02596e-26
YWHAG	2.24628e-30	0.412515	0.647	0.423	7.09556e-26
TMEM256	2.46291e-30	-0.502692	0.392	0.582	7.77985e-26
HSP90AA1	2.87289e-30	0.419584	0.987	0.912	9.07488e-26
CTNNB1	3.12448e-30	0.478518	0.752	0.543	9.8696e-26
NUCB1	3.44135e-30	-0.552443	0.507	0.656	1.08705e-25
TET2	3.78412e-30	0.474814	0.693	0.485	1.19533e-25
FAM133B	4.23403e-30	0.435424	0.657	0.419	1.33745e-25
UQCR11	4.36322e-30	-0.419956	0.909	0.93	1.37825e-25
TMEM219	4.58117e-30	-0.503383	0.558	0.712	1.4471e-25
PGLS	5.01802e-30	-0.483376	0.757	0.839	1.58509e-25
MMP24OS	5.44003e-30	-0.568407	0.355	0.545	1.7184e-25
VAMP8	5.82496e-30	-0.447256	0.825	0.892	1.83999e-25
RNF13	5.93606e-30	0.449961	0.786	0.602	1.87508e-25
RPL18A	6.01509e-30	-0.300061	0.996	0.994	1.90005e-25
JDP2	7.24417e-30	0.543447	0.543	0.341	2.28829e-25
CREM	7.72906e-30	0.579333	0.795	0.615	2.44146e-25
RPS23	1.06928e-29	-0.260485	0.999	0.996	3.37765e-25
CLEC4D	1.1692e-29	0.458261	0.27	0.099	3.69327e-25
HNRNPK	1.24098e-29	0.366777	0.935	0.797	3.92002e-25
SELENOS	1.5314e-29	0.410254	0.638	0.412	4.8374e-25
FABP4	1.78554e-29	0.259936	0.225	0.071	5.64015e-25
VCAN	1.82616e-29	0.869971	0.9	0.846	5.76848e-25
PRAM1	2.90734e-29	-0.534218	0.21	0.416	9.18371e-25
CSNK1A1	3.38074e-29	0.404884	0.869	0.706	1.06791e-24
NFE2L2	6.22652e-29	0.449578	0.875	0.732	1.96683e-24
EEF2	7.26862e-29	-0.404125	0.909	0.916	2.29601e-24
C5AR1	7.66293e-29	0.511387	0.957	0.902	2.42057e-24
GPR183	7.90549e-29	0.816707	0.635	0.47	2.49719e-24
C19orf38	9.09112e-29	-0.539563	0.363	0.563	2.8717e-24
TYMP	9.99364e-29	0.353418	0.995	0.976	3.15679e-24
UBXN2B	1.07467e-28	0.353363	0.436	0.226	3.39465e-24
RPL21	1.10929e-28	0.259557	0.996	0.982	3.50401e-24
KPNA4	1.25597e-28	0.363386	0.586	0.357	3.96737e-24
ACSL4	1.41115e-28	0.44617	0.612	0.395	4.45755e-24
HSP90AB1	1.43055e-28	0.377562	0.935	0.851	4.51882e-24
EIF5B	1.47142e-28	0.373216	0.553	0.334	4.64794e-24
SNHG5	2.26761e-28	0.492928	0.708	0.521	7.16292e-24
MIR3945HG	2.64512e-28	0.854394	0.434	0.237	8.35541e-24
STX10	3.29103e-28	-0.505108	0.28	0.478	1.03957e-23
JARID2	3.64371e-28	0.564217	0.617	0.429	1.15097e-23
SERPINB9	4.16876e-28	0.568858	0.75	0.592	1.31683e-23
PSMD7	5.84745e-28	0.380641	0.682	0.478	1.84709e-23
RPS6KA3	6.40258e-28	0.393302	0.514	0.302	2.02245e-23
SBNO2	7.93422e-28	0.30141	0.459	0.242	2.50626e-23
RPL14	1.05895e-27	-0.331635	0.984	0.992	3.34502e-23
SMDT1	1.32488e-27	-0.476379	0.554	0.7	4.18502e-23
VAPA	1.32626e-27	0.371834	0.892	0.74	4.1894e-23
RASGRP2	1.55549e-27	-0.524991	0.258	0.46	4.91347e-23
NR4A1	1.65959e-27	-0.912051	0.635	0.742	5.24233e-23
ASAP1	1.91614e-27	0.373812	0.564	0.338	6.05269e-23
CPM	1.94881e-27	0.43185	0.487	0.281	6.1559e-23
SULT1A1	1.98833e-27	-0.49753	0.193	0.389	6.28073e-23
IFITM2	2.06619e-27	-0.794905	0.827	0.895	6.52668e-23
HLA-DPB1	2.16251e-27	0.72969	0.856	0.711	6.83094e-23
APLP2	2.50545e-27	0.378123	0.95	0.859	7.9142e-23
TRMT6	2.51858e-27	0.513112	0.458	0.259	7.95569e-23
CLEC4E	2.60824e-27	0.414045	0.616	0.396	8.2389e-23
XIAP	3.87187e-27	0.366529	0.453	0.249	1.22305e-22
HSPA1B	5.5039e-27	-1.04305	0.387	0.585	1.73857e-22
LAMTOR1	5.93784e-27	-0.508119	0.723	0.794	1.87564e-22
LILRA2	7.10095e-27	-0.518409	0.427	0.605	2.24305e-22
TUT7	1.03475e-26	0.423328	0.567	0.353	3.26857e-22
RPL13A	1.67066e-26	0.295732	0.989	0.939	5.2773e-22
TAOK1	1.76339e-26	0.35376	0.626	0.393	5.57018e-22
NDRG1	2.07967e-26	0.425661	0.531	0.317	6.56927e-22
CHORDC1	2.3717e-26	0.317134	0.458	0.248	7.49172e-22
RCSD1	2.73606e-26	-0.432609	0.224	0.428	8.64267e-22
POMP	3.00467e-26	0.362656	0.92	0.846	9.49116e-22
SOD2	3.06401e-26	0.814682	0.971	0.939	9.67859e-22
ACBD3	3.90373e-26	0.280395	0.352	0.166	1.23311e-21
TES	3.93738e-26	0.437409	0.573	0.384	1.24374e-21
CD302	3.94169e-26	-0.514999	0.62	0.719	1.2451e-21
HOTAIRM1	3.97791e-26	-0.47811	0.196	0.396	1.25654e-21
PDK1	4.36619e-26	0.292158	0.225	0.08	1.37919e-21
KLF9	4.71714e-26	0.372919	0.484	0.278	1.49005e-21
COX5A	4.84057e-26	-0.436401	0.711	0.796	1.52904e-21
ARID5B	4.95016e-26	0.47953	0.395	0.211	1.56366e-21
SGK1	5.05339e-26	0.550924	0.627	0.423	1.59626e-21
EIF2S1	5.05877e-26	0.325722	0.393	0.205	1.59796e-21
H2AFJ	6.0594e-26	-0.549626	0.534	0.675	1.91404e-21
FUBP1	6.20402e-26	0.287593	0.449	0.246	1.95973e-21
RGL1	6.47417e-26	0.421929	0.432	0.238	2.04506e-21
IVNS1ABP	6.9327e-26	0.491912	0.77	0.589	2.1899e-21
RNPEP	8.72051e-26	-0.462601	0.362	0.529	2.75464e-21
STAB1	9.91049e-26	-0.693696	0.353	0.522	3.13053e-21
CTSD	1.01631e-25	-0.300449	0.94	0.949	3.21031e-21
FKBP8	1.09186e-25	-0.529354	0.562	0.674	3.44895e-21
SYAP1	1.16564e-25	0.481146	0.75	0.562	3.68202e-21
DYNLL1	1.25312e-25	0.402958	0.905	0.753	3.95836e-21
SKAP2	1.34547e-25	0.395848	0.768	0.574	4.25007e-21
LCOR	1.42003e-25	0.387342	0.492	0.285	4.4856e-21
EIF3K	1.44781e-25	-0.328118	0.934	0.948	4.57334e-21
NPC1	1.80589e-25	0.263613	0.288	0.122	5.70445e-21
AKAP13	2.09726e-25	0.424835	0.874	0.758	6.62483e-21
HLA-DQB1	2.30181e-25	0.604329	0.775	0.611	7.27096e-21
CCT5	2.5332e-25	0.367501	0.75	0.576	8.00188e-21
MRC1	2.53473e-25	0.886263	0.436	0.25	8.00671e-21
TGFBR1	2.58554e-25	0.270019	0.267	0.109	8.16721e-21
UBE2Z	2.65825e-25	0.295334	0.437	0.235	8.3969e-21
GSPT1	2.67164e-25	0.347692	0.516	0.321	8.43918e-21
NDUFA11	2.87857e-25	-0.421076	0.762	0.835	9.09282e-21
EIF3F	3.06659e-25	-0.436215	0.735	0.784	9.68676e-21
TPT1	3.27189e-25	0.251649	1	0.998	1.03353e-20
MAGT1	3.32524e-25	0.350608	0.462	0.268	1.05038e-20
RPL37A	3.39885e-25	0.299103	0.987	0.966	1.07363e-20
SFTPB	3.67996e-25	0.356182	0.437	0.238	1.16242e-20
MORF4L2	4.80604e-25	0.286089	0.457	0.255	1.51813e-20
GLRX	5.24636e-25	-0.417582	0.686	0.796	1.65722e-20
ZBTB7A	5.47585e-25	0.347168	0.638	0.424	1.72971e-20
CD37	5.97863e-25	-0.516073	0.788	0.847	1.88853e-20
CCDC85B	6.57735e-25	-0.491585	0.314	0.502	2.07765e-20
PCNX4	9.88119e-25	0.342144	0.31	0.144	3.12127e-20
SLC16A3	1.2823e-24	0.469755	0.745	0.589	4.05053e-20
PITPNA	1.40197e-24	0.331478	0.486	0.283	4.42855e-20
KIF5B	1.46108e-24	0.371997	0.723	0.534	4.61525e-20
RAB1A	1.62589e-24	0.369244	0.702	0.508	5.13587e-20
PTPN2	1.66596e-24	0.429542	0.723	0.529	5.26243e-20
GLS	1.68286e-24	0.319684	0.486	0.275	5.31583e-20
SDE2	2.62045e-24	0.287046	0.338	0.163	8.27749e-20
EIF3A	2.73044e-24	0.387798	0.827	0.642	8.62491e-20
SDC4	2.84262e-24	0.311344	0.317	0.145	8.97926e-20
PSMB10	3.2653e-24	-0.469925	0.65	0.733	1.03144e-19
RUNX1	3.51884e-24	0.365283	0.681	0.467	1.11153e-19
CSGALNACT2	3.7003e-24	0.365148	0.63	0.419	1.16885e-19
RGS19	4.15598e-24	-0.467661	0.543	0.677	1.31279e-19
CFL1	4.48912e-24	-0.310053	0.994	0.993	1.41802e-19
CDC42	4.90557e-24	0.325735	0.952	0.85	1.54957e-19
YWHAZ	4.91449e-24	0.327338	0.947	0.85	1.55239e-19
EIF4EBP1	5.02846e-24	-0.414531	0.364	0.548	1.58839e-19
C1QC	6.89442e-24	-1.8077	0.134	0.299	2.17781e-19
ATP5PD	7.83135e-24	-0.38327	0.7	0.792	2.47377e-19
SERP1	8.01077e-24	-0.342241	0.967	0.963	2.53044e-19
GBP1	8.72378e-24	0.725416	0.509	0.321	2.75567e-19
KAT6A	8.9368e-24	0.336604	0.416	0.229	2.82296e-19
PPP1R10	9.50038e-24	0.326216	0.571	0.358	3.00098e-19
ERBIN	9.75577e-24	0.384922	0.569	0.382	3.08165e-19
AC037198.1	9.96784e-24	0.430579	0.337	0.172	3.14864e-19
S100A6	1.01881e-23	-0.444391	0.996	0.998	3.21821e-19
ADAM8	1.0558e-23	0.25732	0.319	0.142	3.33506e-19
TALDO1	1.09786e-23	-0.438311	0.859	0.891	3.46791e-19
RPL10	1.14624e-23	-0.276658	0.997	0.999	3.62076e-19
GRK2	1.16289e-23	-0.481757	0.433	0.576	3.67333e-19
IMPDH1	1.21851e-23	-0.467576	0.334	0.503	3.84902e-19
CCL2	1.25241e-23	1.43032	0.253	0.105	3.9561e-19
PRR13	1.4537e-23	-0.44788	0.793	0.837	4.59195e-19
PDIA6	1.45854e-23	0.379597	0.723	0.542	4.60722e-19
C1orf162	2.06259e-23	-0.386216	0.884	0.904	6.51531e-19
SELENOW	2.30428e-23	-0.459722	0.594	0.723	7.27875e-19
UBE2K	2.4227e-23	0.328151	0.543	0.345	7.65282e-19
TMBIM6	2.4267e-23	0.303961	0.971	0.871	7.66545e-19
EIF1AY	2.57207e-23	-0.342674	0.094	0.269	8.12467e-19
PLXDC2	2.81082e-23	0.433044	0.662	0.498	8.87881e-19
RHOH	2.87762e-23	0.265315	0.252	0.1	9.08983e-19
HNRNPU	3.08708e-23	0.437442	0.944	0.855	9.75147e-19
ARHGAP9	3.33942e-23	-0.384101	0.191	0.376	1.05485e-18
RBM8A	3.43137e-23	0.3408	0.829	0.683	1.0839e-18
TPM4	3.5589e-23	0.358692	0.887	0.799	1.12419e-18
AVPI1	3.70487e-23	0.318845	0.397	0.208	1.17029e-18
YBX3	3.71708e-23	0.497938	0.845	0.704	1.17415e-18
CCNH	3.87025e-23	0.419577	0.579	0.392	1.22254e-18
FUS	4.00131e-23	0.348546	0.855	0.722	1.26393e-18
SCAF11	4.25651e-23	0.367225	0.763	0.583	1.34455e-18
PHC2	4.48332e-23	0.399868	0.681	0.483	1.41619e-18
DYNC1I2	6.23239e-23	0.33385	0.528	0.342	1.96869e-18
SSB	6.40681e-23	0.349044	0.633	0.448	2.02378e-18
IPO7	6.86261e-23	0.302873	0.482	0.288	2.16776e-18
SLC25A19	7.34001e-23	0.293026	0.315	0.148	2.31856e-18
NAAA	8.14561e-23	-0.49452	0.408	0.56	2.57303e-18
COX6A1	1.0189e-22	-0.404093	0.857	0.884	3.21851e-18
DOK2	1.19311e-22	-0.496339	0.509	0.635	3.76881e-18
TOMM7	1.21999e-22	-0.320456	0.924	0.901	3.85372e-18
ANKRD11	1.31218e-22	0.363248	0.626	0.439	4.1449e-18
IL13RA1	1.77626e-22	0.394099	0.524	0.329	5.61086e-18
EMP1	1.98211e-22	0.588358	0.353	0.18	6.26108e-18
ECH1	2.10003e-22	-0.485384	0.378	0.533	6.63357e-18
TIMP1	2.25671e-22	0.604334	0.984	0.972	7.1285e-18
CAPZA1	2.78447e-22	0.359987	0.815	0.652	8.79557e-18
CEP170	3.28755e-22	0.392823	0.504	0.318	1.03847e-17
HIPK3	3.52857e-22	0.376712	0.616	0.416	1.11461e-17
MYL6	3.65167e-22	-0.317088	0.999	0.998	1.15349e-17
GPBAR1	4.06406e-22	-0.409608	0.115	0.285	1.28376e-17
UBA6	4.4558e-22	0.346762	0.406	0.231	1.4075e-17
NIBAN2	4.686e-22	0.292509	0.442	0.248	1.48021e-17
FCGR2A	5.10642e-22	0.397355	0.829	0.693	1.61302e-17
OLR1	6.29943e-22	0.912655	0.487	0.331	1.98987e-17
SERINC5	6.71322e-22	0.286254	0.289	0.133	2.12057e-17
PMP22	7.10818e-22	0.441365	0.249	0.108	2.24533e-17
IQGAP1	8.19665e-22	0.341179	0.881	0.76	2.58916e-17
CD68	1.11357e-21	-0.382265	0.921	0.931	3.51756e-17
SMIM3	1.50854e-21	0.308009	0.477	0.279	4.76516e-17
MSR1	1.57317e-21	0.541207	0.436	0.271	4.96932e-17
ARL8B	1.71479e-21	0.311814	0.642	0.453	5.41668e-17
TAF7	1.80932e-21	0.308202	0.428	0.247	5.71529e-17
SFPQ	2.02898e-21	0.372178	0.88	0.756	6.40913e-17
LGALS9	2.31188e-21	-0.43682	0.645	0.741	7.30276e-17
VDAC1	2.52918e-21	0.362379	0.76	0.589	7.98917e-17
FLVCR2	2.6651e-21	0.265131	0.352	0.182	8.41853e-17
PABPC1	2.80871e-21	-0.274253	0.98	0.981	8.87216e-17
CRTAP	3.06025e-21	-0.500355	0.372	0.532	9.66672e-17
EIF5	3.1227e-21	0.367755	0.891	0.752	9.86398e-17
CALU	3.12672e-21	0.30781	0.369	0.207	9.87668e-17
SERINC1	3.17478e-21	0.326042	0.681	0.491	1.00285e-16
SMIM25	3.23544e-21	0.440864	0.756	0.563	1.02201e-16
CCT2	3.46035e-21	0.294569	0.511	0.325	1.09305e-16
CASP4	4.0519e-21	0.436732	0.771	0.615	1.27992e-16
MAP3K20	4.49845e-21	0.379194	0.522	0.338	1.42097e-16
NCL	5.16645e-21	0.371693	0.78	0.625	1.63198e-16
SF3B1	5.78616e-21	0.303956	0.768	0.575	1.82773e-16
JUP	5.85959e-21	-0.259211	0.061	0.208	1.85093e-16
FURIN	6.08619e-21	0.254692	0.523	0.32	1.92251e-16
ADAM17	6.12671e-21	0.344155	0.511	0.329	1.9353e-16
TUBA1A	6.18834e-21	-0.671635	0.533	0.658	1.95477e-16
CCRL2	6.30769e-21	0.338949	0.355	0.184	1.99247e-16
AL138963.4	6.44598e-21	-0.513438	0.029	0.157	2.03616e-16
WDFY3	6.74427e-21	0.341912	0.422	0.247	2.13038e-16
JOSD1	7.14574e-21	0.340158	0.616	0.425	2.2572e-16
ASGR1	7.92344e-21	-0.469225	0.389	0.545	2.50286e-16
NABP1	8.34697e-21	0.424742	0.701	0.524	2.63664e-16
RHOB	9.05373e-21	0.309021	0.777	0.572	2.85989e-16
GNAQ	9.63911e-21	0.37603	0.672	0.486	3.0448e-16
OVCA2	1.00741e-20	-0.313862	0.038	0.171	3.18221e-16
IL6ST	1.05388e-20	0.364733	0.411	0.241	3.32899e-16
S100A8	1.12638e-20	-1.04359	0.911	0.962	3.55801e-16
CYCS	1.2438e-20	0.423121	0.798	0.665	3.92892e-16
STK38L	1.28192e-20	0.307461	0.345	0.184	4.04933e-16
P4HA1	1.31845e-20	0.344089	0.319	0.166	4.16471e-16
LGMN	1.54859e-20	0.450576	0.232	0.099	4.8917e-16
CD59	1.69278e-20	0.328812	0.297	0.146	5.34716e-16
PPDPF	1.79684e-20	-0.473893	0.601	0.719	5.67586e-16
RASA2	1.89304e-20	0.334245	0.403	0.23	5.97972e-16
BMP2K	1.90152e-20	0.307371	0.399	0.226	6.00651e-16
LYAR	1.9526e-20	0.283688	0.413	0.237	6.16786e-16
UBC	1.96583e-20	0.302195	0.994	0.968	6.20965e-16
SETX	2.05999e-20	0.358615	0.607	0.418	6.50711e-16
NUMB	2.15831e-20	0.341323	0.673	0.49	6.81767e-16
PRNP	2.19193e-20	0.405515	0.688	0.509	6.92386e-16
APOBEC3A	2.23262e-20	0.580336	0.559	0.392	7.05241e-16
PNP	2.26275e-20	0.366709	0.628	0.445	7.14757e-16
SEPTIN9	2.2647e-20	-0.435026	0.519	0.634	7.15372e-16
ARL6IP4	2.92929e-20	-0.371291	0.748	0.812	9.25303e-16
STK17B	3.11624e-20	0.419672	0.753	0.632	9.84357e-16
SLC39A8	3.16105e-20	0.659259	0.488	0.322	9.98513e-16
ANXA1	3.19352e-20	0.435714	0.911	0.808	1.00877e-15
DDX3Y	3.35381e-20	-0.29354	0.163	0.356	1.0594e-15
ARRB2	3.63912e-20	-0.371396	0.86	0.872	1.14953e-15
PLBD1	3.87217e-20	-0.622384	0.536	0.666	1.22314e-15
CD81	4.12384e-20	0.627634	0.602	0.455	1.30264e-15
AHSA1	4.43928e-20	0.2601	0.456	0.28	1.40228e-15
ZNF292	5.75732e-20	0.361706	0.383	0.223	1.81862e-15
LRG1	6.46747e-20	0.567026	0.333	0.185	2.04294e-15
PLCB2	7.11188e-20	-0.37909	0.199	0.362	2.2465e-15
CALM3	7.62286e-20	-0.394462	0.682	0.774	2.40791e-15
ARRDC3	7.67779e-20	0.410524	0.359	0.201	2.42526e-15
RAP1B	8.46256e-20	0.377583	0.869	0.736	2.67315e-15
ADM	8.73604e-20	0.507189	0.606	0.441	2.75954e-15
H2AFZ	8.85268e-20	-0.360576	0.821	0.863	2.79638e-15
UBALD2	9.24957e-20	0.321811	0.657	0.47	2.92175e-15
HSP90B1	9.96444e-20	0.399849	0.832	0.694	3.14757e-15
HCK	1.01919e-19	-0.4116	0.747	0.796	3.2194e-15
TGIF1	1.07324e-19	0.32555	0.589	0.4	3.39015e-15
EZR	1.10637e-19	0.40094	0.761	0.592	3.49479e-15
UBE2M	1.11592e-19	0.25992	0.459	0.28	3.52496e-15
HSPA8	1.3236e-19	0.385079	0.93	0.849	4.18099e-15
PRPF38B	1.38075e-19	0.303452	0.548	0.37	4.36151e-15
ETNK1	1.56051e-19	0.276645	0.517	0.327	4.92934e-15
RNMT	1.73382e-19	0.296541	0.458	0.28	5.4768e-15
TNFSF10	1.77556e-19	-0.466426	0.264	0.446	5.60863e-15
GSTP1	1.88841e-19	-0.358583	0.934	0.936	5.96511e-15
ANKRD22	1.97862e-19	0.26103	0.213	0.086	6.25006e-15
ITGB1	1.99017e-19	0.360869	0.762	0.619	6.28656e-15
HAVCR2	2.04975e-19	0.419629	0.547	0.38	6.47474e-15
SNRPD3	2.12589e-19	0.275729	0.393	0.224	6.71526e-15
CCDC186	2.13064e-19	0.275083	0.349	0.185	6.73027e-15
SQLE	2.88077e-19	0.346679	0.249	0.114	9.09977e-15
RGS2	3.01418e-19	0.553751	0.901	0.861	9.52119e-15
KLF4	3.10531e-19	0.36744	0.768	0.601	9.80907e-15
PDLIM2	4.21437e-19	-0.361971	0.193	0.353	1.33124e-14
MXD1	4.41618e-19	0.573576	0.765	0.671	1.39498e-14
UGP2	4.6567e-19	0.391802	0.526	0.364	1.47096e-14
ATP2A2	4.98621e-19	0.341691	0.579	0.398	1.57505e-14
COMMD6	5.22834e-19	-0.329646	0.844	0.884	1.65153e-14
YIF1B	5.83409e-19	-0.376552	0.184	0.336	1.84287e-14
LATS2	7.2573e-19	0.257361	0.337	0.178	2.29243e-14
VAMP5	7.424e-19	-0.530426	0.579	0.691	2.34509e-14
CLK1	8.72928e-19	0.356021	0.69	0.514	2.75741e-14
TGM2	9.21723e-19	0.452798	0.202	0.082	2.91154e-14
C11orf58	9.95509e-19	0.275784	0.767	0.616	3.14461e-14
TSC22D1	1.16937e-18	0.268399	0.214	0.088	3.69381e-14
GBP2	1.17246e-18	0.626143	0.652	0.514	3.70358e-14
DYNLRB1	1.34514e-18	0.256201	0.497	0.324	4.24902e-14
COPA	1.49521e-18	0.331407	0.691	0.509	4.72306e-14
NCF1	1.62787e-18	-0.701394	0.35	0.491	5.14211e-14
PPP1R3B	1.68441e-18	0.283805	0.275	0.135	5.32072e-14
ANXA2	1.84942e-18	0.352114	0.961	0.908	5.84195e-14
PDXK	2.07039e-18	0.391914	0.601	0.451	6.53995e-14
STX4	2.09178e-18	0.280145	0.542	0.362	6.60751e-14
ATP6V1B2	2.09902e-18	0.394435	0.785	0.664	6.63038e-14
PLA2G7	2.12611e-18	0.339893	0.313	0.164	6.71595e-14
COPB2	2.7356e-18	0.275791	0.512	0.339	8.64121e-14
QKI	2.83696e-18	0.318236	0.785	0.596	8.96139e-14
RAN	2.94448e-18	0.301542	0.83	0.714	9.30102e-14
EIF4G2	3.20864e-18	0.293434	0.914	0.811	1.01354e-13
BLOC1S1	3.47268e-18	-0.351135	0.842	0.897	1.09695e-13
C9orf16	3.7232e-18	-0.374541	0.563	0.663	1.17609e-13
NEDD9	3.83672e-18	0.310852	0.39	0.23	1.21194e-13
BACH1	3.94861e-18	0.390861	0.742	0.589	1.24729e-13
PTPRC	4.17621e-18	0.446827	0.95	0.893	1.31918e-13
PICALM	4.50096e-18	0.300592	0.688	0.515	1.42176e-13
ASGR2	4.75044e-18	-0.493686	0.125	0.268	1.50057e-13
ROCK2	4.98195e-18	0.286235	0.309	0.162	1.5737e-13
HLA-DPA1	5.06981e-18	0.413358	0.906	0.758	1.60145e-13
CORO1C	5.35437e-18	0.307446	0.518	0.353	1.69134e-13
NAA38	5.93255e-18	-0.406395	0.469	0.599	1.87397e-13
AFF4	6.62014e-18	0.278404	0.603	0.423	2.09117e-13
VPS26A	6.89076e-18	0.29816	0.463	0.304	2.17665e-13
MARC1	7.07911e-18	-0.316295	0.031	0.145	2.23615e-13
PAK1	7.08643e-18	-0.417347	0.277	0.424	2.23846e-13
RSRC2	7.77242e-18	0.275731	0.631	0.458	2.45515e-13
FCGRT	8.01587e-18	-0.34919	0.867	0.866	2.53205e-13
XRN1	8.30661e-18	0.306459	0.417	0.259	2.62389e-13
PRKAG2	8.94013e-18	0.309622	0.453	0.284	2.82401e-13
KCNMA1	9.03566e-18	-0.274685	0.049	0.172	2.85418e-13
GPBP1	9.0841e-18	0.303428	0.656	0.472	2.86948e-13
NKG7	9.31059e-18	-0.276237	0.228	0.407	2.94103e-13
MALT1	9.5601e-18	0.358003	0.474	0.318	3.01985e-13
CTSA	1.00898e-17	-0.3807	0.623	0.723	3.18715e-13
DTX3L	1.01627e-17	0.251363	0.358	0.203	3.21019e-13
RRAGC	1.071e-17	0.259024	0.399	0.24	3.38309e-13
CLIP1	1.23312e-17	0.323636	0.538	0.371	3.89516e-13
IMPA2	1.46325e-17	-0.333274	0.163	0.311	4.62213e-13
SERPINB8	1.55655e-17	0.26	0.413	0.245	4.91683e-13
MT2A	1.57638e-17	0.816297	0.798	0.684	4.97946e-13
UBXN4	1.58803e-17	0.287439	0.725	0.558	5.01628e-13
RSRP1	1.61695e-17	0.322597	0.829	0.658	5.10762e-13
ROGDI	1.66714e-17	-0.326613	0.151	0.3	5.26615e-13
STARD4	1.77782e-17	0.307199	0.402	0.243	5.61577e-13
ATP6V1C1	1.80204e-17	0.261975	0.482	0.306	5.69227e-13
LACTB	1.85986e-17	0.330259	0.673	0.514	5.87493e-13
SPCS3	1.88629e-17	0.294873	0.772	0.608	5.95842e-13
SUMO2	1.99387e-17	-0.28384	0.862	0.87	6.29824e-13
RBM5	2.04042e-17	0.274263	0.473	0.3	6.44527e-13
MMP9	2.18223e-17	0.494816	0.105	0.026	6.89323e-13
CHCHD10	2.87074e-17	-0.474015	0.533	0.62	9.06808e-13
EIF2AK3	2.91501e-17	0.25376	0.238	0.112	9.20792e-13
CSF2RB	2.91519e-17	0.32542	0.428	0.264	9.20849e-13
DEK	3.04715e-17	0.28243	0.866	0.76	9.62533e-13
NME2	3.17276e-17	-0.291096	0.93	0.92	1.00221e-12
AC090617.10	3.55781e-17	0.289374	0.223	0.1	1.12384e-12
RBP7	3.76001e-17	-0.463627	0.327	0.485	1.18771e-12
EIF2S2	3.79602e-17	0.302675	0.748	0.592	1.19909e-12
GRN	3.86711e-17	-0.274125	0.914	0.918	1.22154e-12
GNAS	4.1057e-17	0.319379	0.887	0.744	1.29691e-12
PLD3	4.56153e-17	-0.368653	0.334	0.494	1.4409e-12
NIPBL	6.62396e-17	0.341752	0.627	0.472	2.09238e-12
CHD1	6.77396e-17	0.38429	0.824	0.679	2.13976e-12
EGR1	7.66502e-17	-0.659873	0.303	0.443	2.42123e-12
TRIP12	8.20719e-17	0.305284	0.584	0.416	2.59249e-12
ETS2	8.72742e-17	0.353416	0.887	0.794	2.75682e-12
IL10RA	9.13601e-17	-0.397098	0.476	0.592	2.88588e-12
C5AR2	9.52295e-17	0.449745	0.274	0.145	3.00811e-12
CIAO2A	9.54169e-17	-0.374693	0.279	0.425	3.01403e-12
DDIT4	9.96301e-17	0.453147	0.826	0.736	3.14712e-12
KTN1	1.04054e-16	0.279528	0.736	0.58	3.28686e-12
NDUFS8	1.16868e-16	-0.336763	0.407	0.56	3.69164e-12
PSTPIP1	1.16871e-16	-0.421008	0.234	0.376	3.69172e-12
TP53BP2	1.22612e-16	0.278176	0.402	0.244	3.87306e-12
ACTN1	1.25172e-16	0.412595	0.541	0.393	3.95393e-12
CSNK1D	1.27137e-16	0.276178	0.572	0.406	4.016e-12
PAPSS2	1.29575e-16	0.28517	0.383	0.224	4.09301e-12
NDUFB10	1.2998e-16	-0.375061	0.582	0.676	4.1058e-12
PIP4K2A	1.33284e-16	0.25268	0.481	0.311	4.21017e-12
DHRS4	1.35782e-16	-0.354691	0.134	0.273	4.28909e-12
CD1D	1.35799e-16	-0.27764	0.128	0.278	4.28962e-12
ATG16L2	1.37657e-16	-0.307206	0.168	0.319	4.34832e-12
SPART	1.44878e-16	0.264326	0.373	0.221	4.57642e-12
USP15	1.52368e-16	0.304709	0.751	0.58	4.81301e-12
ZNF331	1.76584e-16	0.476151	0.817	0.7	5.57793e-12
FABP5	1.8782e-16	0.599224	0.567	0.435	5.93286e-12
SNRPB	2.03245e-16	0.262969	0.821	0.678	6.42011e-12
CORO1B	2.08372e-16	-0.420888	0.403	0.521	6.58204e-12
WASHC1	2.23952e-16	-0.388624	0.193	0.331	7.07421e-12
NOL7	2.86736e-16	0.253671	0.615	0.454	9.05743e-12
ARHGAP26	2.87775e-16	0.293462	0.498	0.334	9.09022e-12
EPN1	3.18432e-16	-0.41689	0.328	0.455	1.00586e-11
ATF6	3.21127e-16	0.285475	0.479	0.32	1.01437e-11
TNIP3	3.84423e-16	0.414364	0.146	0.052	1.21432e-11
NCF4	3.91894e-16	-0.371941	0.374	0.514	1.23791e-11
SNRPD2	4.06174e-16	-0.414099	0.615	0.687	1.28302e-11
WDR83OS	4.11559e-16	-0.374951	0.748	0.792	1.30003e-11
PDCL3	4.33548e-16	0.266391	0.441	0.284	1.36949e-11
STEAP4	4.57286e-16	0.616853	0.196	0.088	1.44448e-11
NPC2	4.70462e-16	-0.286431	0.945	0.941	1.4861e-11
HBB	5.14369e-16	1.17626	0.204	0.089	1.62479e-11
MAP3K2	5.38155e-16	0.284965	0.617	0.444	1.69992e-11
SLC25A1	5.43972e-16	-0.33132	0.166	0.302	1.7183e-11
BNIP3	5.59994e-16	0.331745	0.186	0.081	1.76891e-11
CPD	5.625e-16	0.365043	0.504	0.344	1.77683e-11
CXCL16	6.10453e-16	0.285557	0.702	0.523	1.9283e-11
GNG5	6.90671e-16	-0.324515	0.95	0.96	2.18169e-11
UQCR10	6.92874e-16	-0.333152	0.827	0.837	2.18865e-11
RAPGEF1	8.25064e-16	0.257077	0.474	0.319	2.60621e-11
PPP1R14B	8.61575e-16	0.319791	0.421	0.278	2.72154e-11
TFDP2	8.9911e-16	0.259841	0.239	0.116	2.84011e-11
NDUFA1	9.60071e-16	-0.316591	0.846	0.857	3.03267e-11
ADIPOR1	1.07563e-15	-0.393511	0.402	0.524	3.3977e-11
LILRB3	1.16104e-15	0.309911	0.722	0.554	3.66748e-11
PPP1CA	1.26915e-15	-0.33276	0.787	0.809	4.00898e-11
HNRNPH2	1.53333e-15	0.261702	0.589	0.414	4.8435e-11
ANAPC11	1.54739e-15	-0.391312	0.63	0.709	4.88789e-11
RAB8B	1.73729e-15	0.269545	0.583	0.42	5.48774e-11
HK2	1.81795e-15	0.323748	0.303	0.167	5.74253e-11
XBP1	1.82295e-15	0.269884	0.772	0.609	5.75832e-11
LAMP2	1.85291e-15	0.280916	0.653	0.488	5.85299e-11
DHX36	1.98989e-15	0.310694	0.544	0.387	6.28565e-11
DBNDD2	2.22521e-15	-0.324643	0.22	0.366	7.02899e-11
CAMK1	2.52964e-15	-0.375298	0.309	0.434	7.99064e-11
SPG21	2.57548e-15	-0.400494	0.414	0.535	8.13542e-11
ATP5MF	2.85306e-15	-0.350258	0.797	0.833	9.01225e-11
RIT1	2.95453e-15	0.278412	0.476	0.321	9.33276e-11
RASSF4	3.06885e-15	-0.342175	0.32	0.464	9.69389e-11
IL3RA	3.40721e-15	0.317019	0.218	0.106	1.07627e-10
MDM2	3.74072e-15	0.277422	0.393	0.248	1.18162e-10
ZNF581	3.88956e-15	-0.265697	0.126	0.259	1.22863e-10
ERGIC3	3.94944e-15	-0.409308	0.423	0.533	1.24755e-10
ZNF467	4.19722e-15	-0.291739	0.148	0.286	1.32582e-10
IL6R	5.21025e-15	0.289569	0.486	0.329	1.64581e-10
DUSP2	5.22817e-15	-0.658515	0.678	0.734	1.65147e-10
SPRED1	5.50228e-15	0.252839	0.263	0.141	1.73806e-10
TCIRG1	5.52197e-15	-0.330577	0.76	0.779	1.74428e-10
G3BP2	6.02247e-15	0.25035	0.551	0.387	1.90238e-10
ATXN1	6.17342e-15	0.270505	0.452	0.299	1.95006e-10
ZNF385A	7.25213e-15	-0.377074	0.305	0.434	2.2908e-10
HNRNPF	7.54043e-15	0.283315	0.802	0.683	2.38187e-10
HK3	7.56932e-15	-0.393529	0.284	0.417	2.391e-10
PJA2	7.9117e-15	0.271252	0.607	0.451	2.49915e-10
RNF135	8.50787e-15	-0.28364	0.166	0.3	2.68746e-10
AP1S2	9.48088e-15	0.313108	0.819	0.71	2.99482e-10
PAPOLA	9.67109e-15	0.250134	0.718	0.552	3.0549e-10
KDELR1	1.01104e-14	-0.360807	0.454	0.563	3.19366e-10
STAT3	1.07818e-14	0.292533	0.852	0.726	3.40577e-10
DNAJB9	1.37384e-14	0.253406	0.373	0.227	4.33969e-10
INTS6	1.37428e-14	0.305052	0.543	0.374	4.34107e-10
PPP1R12A	1.37435e-14	0.267741	0.652	0.491	4.3413e-10
PNKD	1.41981e-14	-0.333772	0.33	0.459	4.48489e-10
RPS19	1.4215e-14	-0.264967	0.996	0.994	4.49023e-10
NDUFB11	1.43802e-14	-0.356341	0.791	0.834	4.54241e-10
ANXA11	1.47355e-14	-0.381405	0.658	0.719	4.65466e-10
BRK1	1.52626e-14	-0.33677	0.781	0.807	4.82115e-10
IRS2	1.6006e-14	0.367389	0.655	0.513	5.05597e-10
EMILIN2	1.76383e-14	0.258831	0.782	0.64	5.57159e-10
CDA	1.76408e-14	-0.404999	0.314	0.452	5.57237e-10
SON	1.82939e-14	0.267885	0.881	0.795	5.77868e-10
PTEN	1.91559e-14	0.316551	0.677	0.507	6.05096e-10
CNN2	2.00321e-14	-0.425557	0.497	0.582	6.32774e-10
MAP4K4	2.68044e-14	0.28619	0.509	0.349	8.46698e-10
HIST1H1E	2.74584e-14	-0.255298	0.029	0.122	8.67356e-10
PER1	2.75879e-14	0.250294	0.617	0.468	8.71445e-10
RAB10	2.89314e-14	0.302595	0.777	0.643	9.13884e-10
SNX9	3.21388e-14	0.260529	0.462	0.31	1.0152e-09
ALDH2	3.70872e-14	-0.329811	0.587	0.674	1.17151e-09
OXA1L	4.39487e-14	-0.336245	0.358	0.478	1.38825e-09
KLF7	5.08224e-14	0.258611	0.375	0.238	1.60538e-09
SP100	5.11497e-14	0.292363	0.726	0.582	1.61572e-09
MRPL41	5.22596e-14	-0.358374	0.462	0.572	1.65078e-09
TBXAS1	6.72193e-14	-0.37137	0.687	0.719	2.12332e-09
RANBP2	7.41429e-14	0.30035	0.572	0.409	2.34203e-09
PLSCR3	7.57139e-14	-0.272	0.106	0.226	2.39165e-09
NUFIP2	8.56484e-14	0.273569	0.617	0.455	2.70546e-09
TNFAIP2	8.99516e-14	-0.322387	0.468	0.593	2.84139e-09
CARD16	9.21183e-14	-0.380888	0.743	0.781	2.90983e-09
IFNAR1	1.2253e-13	0.261251	0.587	0.434	3.87047e-09
CD164	1.25882e-13	0.264693	0.795	0.663	3.97636e-09
MGAT4A	1.40106e-13	0.252181	0.335	0.196	4.42566e-09
PGK1	1.61038e-13	0.259164	0.95	0.868	5.08686e-09
AHR	1.61358e-13	0.322241	0.571	0.414	5.09699e-09
BATF	1.79805e-13	0.294228	0.402	0.262	5.67967e-09
LEPROT	1.93381e-13	0.314891	0.605	0.474	6.10852e-09
TBCB	2.005e-13	-0.372251	0.447	0.553	6.33338e-09
XRCC5	2.30552e-13	0.261495	0.783	0.64	7.28269e-09
PRDX1	2.31526e-13	0.386489	0.889	0.784	7.31345e-09
SH3BP1	2.41152e-13	-0.360023	0.255	0.38	7.61751e-09
RNF166	2.61575e-13	-0.315335	0.254	0.377	8.26264e-09
TRAPPC1	3.27977e-13	-0.351188	0.643	0.717	1.03601e-08
PARP14	3.4889e-13	0.36333	0.583	0.44	1.10207e-08
CD33	3.67676e-13	-0.316592	0.31	0.438	1.16141e-08
SNX17	3.87878e-13	-0.349433	0.486	0.583	1.22523e-08
H2AFV	4.03737e-13	-0.329599	0.597	0.672	1.27533e-08
MTMR6	4.11867e-13	0.250057	0.378	0.246	1.301e-08
GNPTG	4.5366e-13	-0.364282	0.249	0.366	1.43302e-08
TCN2	4.81368e-13	-0.361781	0.237	0.358	1.52054e-08
POLR2E	4.87142e-13	-0.334232	0.504	0.589	1.53879e-08
ARMCX3	4.8787e-13	0.252534	0.414	0.273	1.54108e-08
RYBP	5.42526e-13	0.290639	0.528	0.379	1.71373e-08
MED13L	5.84942e-13	0.251044	0.552	0.395	1.84772e-08
INPP5D	5.89957e-13	-0.264174	0.228	0.359	1.86356e-08
KIAA0930	6.09441e-13	-0.361266	0.383	0.503	1.9251e-08
SNX3	7.54577e-13	-0.312458	0.767	0.811	2.38356e-08
SLC9A3R1	8.43451e-13	-0.304401	0.174	0.299	2.66429e-08
CFLAR	8.56814e-13	0.287347	0.81	0.677	2.70651e-08
PGAM1	9.85847e-13	-0.362255	0.682	0.748	3.11409e-08
PIK3R1	1.02369e-12	0.278845	0.432	0.3	3.23363e-08
UBE2B	1.06429e-12	0.257566	0.771	0.624	3.36187e-08
SAT1	1.0895e-12	0.250216	0.999	0.996	3.4415e-08
FAM110A	1.20045e-12	-0.311809	0.144	0.265	3.79197e-08
BTG2	1.24907e-12	-0.430552	0.548	0.639	3.94555e-08
CALHM6	1.2983e-12	-0.472686	0.493	0.586	4.10106e-08
PTGES3	1.3489e-12	0.253913	0.793	0.668	4.26089e-08
PSTPIP2	1.36318e-12	0.33391	0.473	0.347	4.30601e-08
UQCRQ	1.39375e-12	-0.36682	0.735	0.78	4.40256e-08
TWF2	1.57412e-12	-0.369642	0.552	0.628	4.97234e-08
TNFSF13	1.60364e-12	-0.380531	0.463	0.572	5.06559e-08
UBXN1	1.68413e-12	-0.313807	0.695	0.722	5.31982e-08
CD47	1.82966e-12	0.274678	0.616	0.485	5.77954e-08
IRAK1	1.99188e-12	0.260131	0.484	0.349	6.29194e-08
SPTLC2	2.02796e-12	0.295593	0.529	0.4	6.40592e-08
GRASP	2.03239e-12	0.303753	0.402	0.274	6.41992e-08
MAFF	2.17044e-12	0.29345	0.388	0.258	6.85598e-08
CMTM7	2.23852e-12	-0.334575	0.343	0.46	7.07104e-08
ATP5PO	2.37843e-12	-0.300272	0.733	0.767	7.51299e-08
BIN2	2.56711e-12	-0.34057	0.471	0.567	8.10899e-08
SEC11A	2.6989e-12	-0.291824	0.795	0.78	8.5253e-08
RNASET2	2.95209e-12	-0.376876	0.786	0.778	9.32505e-08
PRDX3	3.04784e-12	-0.297882	0.509	0.6	9.62753e-08
COX6C	3.62689e-12	-0.275261	0.83	0.833	1.14566e-07
NINJ1	3.67736e-12	-0.535784	0.589	0.672	1.1616e-07
TLE3	3.82812e-12	0.280812	0.483	0.353	1.20923e-07
OAZ2	3.89126e-12	-0.282029	0.355	0.475	1.22917e-07
KDM6B	4.40507e-12	0.278085	0.771	0.661	1.39147e-07
RPS6KA4	4.45587e-12	-0.251796	0.128	0.237	1.40752e-07
HLA-C	4.50774e-12	-0.255995	0.995	0.993	1.4239e-07
PECAM1	5.30208e-12	-0.310466	0.541	0.646	1.67482e-07
ATP5MC3	5.60269e-12	-0.259956	0.83	0.847	1.76978e-07
MRPL34	5.60548e-12	-0.275942	0.239	0.364	1.77066e-07
ARID4B	5.82288e-12	0.270121	0.596	0.46	1.83933e-07
SMCO4	5.97397e-12	-0.366138	0.488	0.572	1.88706e-07
PKM	6.01385e-12	-0.343353	0.92	0.93	1.89966e-07
STMP1	6.13273e-12	-0.335623	0.596	0.661	1.93721e-07
DNAJA1	6.34685e-12	0.370311	0.916	0.826	2.00484e-07
ERP29	6.71653e-12	-0.276749	0.685	0.737	2.12162e-07
CTSZ	6.83871e-12	0.482361	0.827	0.725	2.16021e-07
ERGIC1	6.88417e-12	0.268311	0.562	0.432	2.17457e-07
SLC43A2	6.91131e-12	0.34885	0.695	0.588	2.18315e-07
BLOC1S6	6.92903e-12	0.256237	0.592	0.455	2.18874e-07
NLRP3	7.11858e-12	0.435874	0.616	0.504	2.24862e-07
LILRB1	8.49367e-12	-0.488165	0.607	0.677	2.68298e-07
UNC119	8.56706e-12	-0.283606	0.199	0.316	2.70616e-07
PRKCD	8.74113e-12	-0.320053	0.3	0.415	2.76115e-07
ATP5F1A	9.13044e-12	-0.30075	0.613	0.68	2.88412e-07
MPST	9.21461e-12	-0.267751	0.148	0.261	2.91071e-07
NFAM1	1.04087e-11	-0.28466	0.264	0.381	3.2879e-07
C1QA	1.09646e-11	-2.21257	0.327	0.395	3.46349e-07
LAMP1	1.16248e-11	0.285988	0.731	0.61	3.67206e-07
NDUFB9	1.19282e-11	-0.398402	0.615	0.693	3.76788e-07
CYP51A1	1.38265e-11	0.293579	0.358	0.234	4.36751e-07
GIMAP1	1.39295e-11	-0.279448	0.247	0.363	4.40006e-07
WAS	1.44245e-11	-0.36271	0.593	0.643	4.5564e-07
HIF1A	1.44511e-11	0.312774	0.849	0.757	4.56482e-07
TRPS1	1.50942e-11	0.257891	0.426	0.295	4.76795e-07
DOCK10	1.80278e-11	0.266683	0.409	0.286	5.69462e-07
NDUFA2	1.84556e-11	-0.306757	0.615	0.67	5.82975e-07
LSP1	1.99387e-11	-0.447365	0.703	0.761	6.29824e-07
SCNM1	2.0659e-11	-0.307042	0.219	0.331	6.52575e-07
RNF7	2.23784e-11	-0.320266	0.708	0.751	7.06888e-07
PDE4D	2.34609e-11	0.270406	0.338	0.216	7.41084e-07
VDR	2.40265e-11	0.25013	0.379	0.253	7.58949e-07
TNFRSF14	2.54207e-11	-0.31005	0.387	0.487	8.02988e-07
ALOX5AP	2.99691e-11	0.554792	0.493	0.37	9.46664e-07
S100A12	3.20855e-11	-1.19923	0.554	0.602	1.01352e-06
IRF5	3.33182e-11	-0.277817	0.208	0.322	1.05246e-06
KCTD12	3.91922e-11	0.325292	0.722	0.611	1.238e-06
ROMO1	4.10039e-11	-0.40289	0.551	0.61	1.29523e-06
NDUFS7	4.15629e-11	-0.304786	0.549	0.631	1.31289e-06
STX11	4.69347e-11	-0.325075	0.519	0.604	1.48257e-06
MTLN	5.11308e-11	-0.300727	0.195	0.302	1.61512e-06
MT-ND4L	5.49692e-11	-0.555161	0.965	0.934	1.73637e-06
EVI2B	5.659e-11	-0.370514	0.611	0.661	1.78757e-06
PSMA4	5.95148e-11	0.261158	0.725	0.577	1.87995e-06
HMGN2	6.11193e-11	-0.333393	0.722	0.741	1.93064e-06
IFI6	6.18109e-11	0.356649	0.486	0.375	1.95248e-06
ICAM1	6.347e-11	-0.486772	0.546	0.618	2.00489e-06
ZDHHC7	6.65275e-11	-0.26623	0.229	0.34	2.10147e-06
CAPG	6.97312e-11	0.361358	0.627	0.497	2.20267e-06
DNAJC4	7.38894e-11	-0.295672	0.245	0.355	2.33402e-06
ANKRD13D	8.40606e-11	-0.269377	0.223	0.335	2.6553e-06
ETFB	8.83405e-11	-0.297763	0.454	0.541	2.7905e-06
MRPS34	9.07503e-11	-0.292177	0.349	0.46	2.86662e-06
PLXNB2	9.40708e-11	-0.280826	0.303	0.42	2.97151e-06
CD151	9.52803e-11	-0.273186	0.352	0.466	3.00971e-06
AC090559.1	1.02151e-10	-0.275714	0.249	0.364	3.22673e-06
PSAP	1.12365e-10	-0.326058	0.991	0.977	3.54938e-06
CAT	1.19643e-10	-0.33542	0.416	0.505	3.7793e-06
MRPS21	1.22275e-10	-0.278691	0.449	0.555	3.86242e-06
PSME1	1.27811e-10	-0.315742	0.822	0.832	4.03728e-06
JPT1	1.50295e-10	-0.292386	0.626	0.69	4.74751e-06
HACD4	1.52721e-10	-0.291155	0.222	0.333	4.82414e-06
OS9	1.59386e-10	-0.315063	0.573	0.634	5.03468e-06
VNN1	1.73298e-10	0.332008	0.199	0.111	5.47414e-06
MDH2	1.81862e-10	-0.284321	0.577	0.637	5.74467e-06
IKZF1	1.84653e-10	-0.297278	0.329	0.438	5.83282e-06
SHKBP1	1.89083e-10	-0.315357	0.531	0.597	5.97276e-06
NADK	1.92398e-10	-0.278809	0.252	0.359	6.07747e-06
WSB1	1.9406e-10	0.253657	0.897	0.778	6.12998e-06
MRPL52	1.98071e-10	-0.316388	0.504	0.589	6.25668e-06
ABTB1	2.09119e-10	-0.279945	0.219	0.328	6.60564e-06
MAP2K3	2.26925e-10	-0.319866	0.454	0.552	7.16811e-06
DGCR6L	2.29961e-10	-0.268535	0.17	0.273	7.26402e-06
SATB1	2.36557e-10	0.258049	0.305	0.201	7.47235e-06
RNF130	2.6959e-10	-0.253681	0.807	0.833	8.51579e-06
NIBAN1	2.85795e-10	0.264865	0.416	0.292	9.0277e-06
HIPK2	2.90561e-10	0.277352	0.554	0.429	9.17826e-06
IL1B	3.14879e-10	-0.663037	0.453	0.558	9.9464e-06
M6PR	3.22313e-10	0.272635	0.746	0.633	1.01812e-05
ARRDC1	3.47073e-10	-0.263157	0.23	0.342	1.09633e-05
LRP1	3.51252e-10	-0.304249	0.564	0.643	1.10953e-05
JAML	3.5875e-10	-0.306824	0.519	0.613	1.13322e-05
ARAP1	3.63564e-10	-0.296972	0.36	0.461	1.14843e-05
MIEN1	3.77389e-10	-0.335521	0.352	0.446	1.19209e-05
MANBA	4.16802e-10	-0.282044	0.3	0.409	1.31659e-05
DENND10	4.21659e-10	-0.29897	0.34	0.442	1.33194e-05
BCL3	4.45593e-10	-0.37325	0.429	0.518	1.40754e-05
AMPD2	4.58116e-10	-0.347199	0.373	0.47	1.4471e-05
PNPLA2	4.61872e-10	-0.346341	0.314	0.406	1.45896e-05
CD86	5.28129e-10	0.273027	0.533	0.408	1.66825e-05
ABRACL	5.44004e-10	-0.254283	0.686	0.743	1.7184e-05
CSK	5.55991e-10	-0.313347	0.458	0.536	1.75627e-05
ARHGAP4	6.04358e-10	-0.325835	0.421	0.511	1.90905e-05
EREG	6.15592e-10	0.675071	0.576	0.469	1.94453e-05
TUBB	6.67183e-10	-0.302216	0.519	0.597	2.1075e-05
ARAP2	6.89229e-10	0.263347	0.369	0.259	2.17714e-05
NOP53	7.16173e-10	-0.299384	0.611	0.669	2.26225e-05
BABAM1	7.26792e-10	-0.278713	0.26	0.362	2.29579e-05
NUPR1	8.90688e-10	0.331947	0.13	0.061	2.8135e-05
CD74	9.25087e-10	-0.731525	0.977	0.959	2.92216e-05
FBP1	9.5757e-10	0.584835	0.641	0.544	3.02477e-05
FAAP20	1.01972e-09	-0.297362	0.345	0.445	3.22109e-05
MCTP2	1.04836e-09	0.286439	0.309	0.206	3.31155e-05
AC015912.3	1.08723e-09	-0.295798	0.1	0.191	3.43434e-05
ABI3	1.10378e-09	-0.332702	0.272	0.377	3.48662e-05
SMAP2	1.13716e-09	0.348486	0.768	0.7	3.59206e-05
LIPA	1.13882e-09	-0.33997	0.501	0.571	3.5973e-05
NFKBIZ	1.20643e-09	-0.459584	0.438	0.526	3.81086e-05
JOSD2	1.24183e-09	-0.326343	0.383	0.479	3.92268e-05
SERPINA1	1.36752e-09	-0.394563	0.959	0.959	4.31974e-05
NDUFB7	1.40233e-09	-0.269851	0.589	0.652	4.42969e-05
WASF2	1.51737e-09	-0.282721	0.701	0.714	4.79305e-05
TLR4	1.73478e-09	0.282649	0.602	0.486	5.47981e-05
PIK3AP1	1.93284e-09	0.349037	0.708	0.604	6.10547e-05
APOL6	1.96567e-09	0.297737	0.453	0.342	6.20916e-05
PILRA	1.98878e-09	-0.325252	0.561	0.617	6.28215e-05
TNFSF13B	2.0329e-09	-0.300822	0.658	0.735	6.42154e-05
CDKN1A	2.05649e-09	-0.520114	0.777	0.775	6.49605e-05
MAN2B1	2.06238e-09	-0.313901	0.602	0.64	6.51465e-05
MX2	2.24265e-09	0.269705	0.522	0.398	7.08409e-05
MS4A6A	2.37257e-09	-0.311709	0.74	0.792	7.49449e-05
MARCH1	2.46012e-09	0.32599	0.625	0.525	7.77103e-05
ATP5F1C	2.68211e-09	-0.27119	0.663	0.695	8.47224e-05
ARHGEF1	2.7965e-09	-0.307203	0.358	0.448	8.83359e-05
METTL26	3.05434e-09	-0.305981	0.362	0.446	9.64806e-05
HES1	3.08533e-09	-0.298638	0.176	0.28	9.74593e-05
RETN	3.20562e-09	-0.705556	0.353	0.449	0.000101259
RAB11B	3.22592e-09	-0.281803	0.252	0.347	0.0001019
MPG	3.29817e-09	-0.274846	0.308	0.403	0.000104182
NDUFV1	3.32241e-09	-0.26923	0.292	0.397	0.000104948
PTRHD1	3.87933e-09	-0.297709	0.328	0.419	0.00012254
VSIG4	3.89772e-09	-0.412122	0.325	0.429	0.000123121
CD55	5.28171e-09	0.347844	0.92	0.858	0.000166839
HIST1H4C	6.12431e-09	-0.339548	0.235	0.327	0.000193455
PABPC4	6.12983e-09	0.283693	0.593	0.474	0.000193629
ACP5	6.56578e-09	0.486811	0.39	0.299	0.0002074
AP2A1	8.1092e-09	-0.263159	0.289	0.385	0.000256154
CREG1	8.56666e-09	-0.285387	0.524	0.599	0.000270604
NFE2	9.16281e-09	-0.275862	0.066	0.143	0.000289435
TGFBI	9.21679e-09	0.485645	0.656	0.618	0.00029114
HPS1	1.02539e-08	-0.277054	0.294	0.382	0.000323899
GABARAPL1	1.05865e-08	0.272108	0.599	0.482	0.000334405
OTUB1	1.10098e-08	-0.320882	0.378	0.449	0.000347778
RPL22L1	1.21482e-08	-0.36049	0.66	0.678	0.000383738
CD36	1.256e-08	-0.339846	0.582	0.646	0.000396744
RABAC1	1.33535e-08	-0.276567	0.62	0.673	0.000421809
WARS	1.37619e-08	0.496522	0.723	0.615	0.000434712
GLMP	1.42218e-08	-0.268206	0.207	0.301	0.000449238
FLOT2	1.5605e-08	-0.268132	0.283	0.383	0.00049293
PDK4	1.64999e-08	-0.354618	0.223	0.32	0.000521199
RAB1B	1.72203e-08	-0.268417	0.379	0.475	0.000543955
DNAJB1	1.77208e-08	-0.678655	0.601	0.64	0.000559764
IFI27L2	1.77213e-08	-0.26373	0.456	0.538	0.000559779
RWDD1	1.89905e-08	-0.274884	0.468	0.552	0.00059987
POLR1D	2.14235e-08	-0.261031	0.579	0.627	0.000676725
MAFB	2.1737e-08	0.272332	0.748	0.646	0.000686627
TESC	2.77171e-08	-0.33431	0.255	0.345	0.000875528
LILRA5	3.06572e-08	-0.359969	0.589	0.663	0.000968399
UBXN11	3.13467e-08	-0.277211	0.332	0.42	0.000990179
CSTA	3.20476e-08	-0.269356	0.767	0.806	0.00101232
PPM1M	3.29324e-08	-0.25224	0.217	0.306	0.00104027
HIP1	3.57554e-08	0.250788	0.293	0.203	0.00112944
HLA-DMA	3.59243e-08	0.250857	0.706	0.61	0.00113478
PTP4A2	3.70534e-08	-0.278323	0.81	0.776	0.00117044
AKR1A1	3.79026e-08	-0.250167	0.456	0.55	0.00119727
ANKRD13A	3.84961e-08	-0.256362	0.228	0.32	0.00121601
PHB2	3.97362e-08	-0.275082	0.509	0.564	0.00125519
NPL	4.02007e-08	-0.267331	0.369	0.46	0.00126986
TCEA1	4.02391e-08	-0.281687	0.472	0.549	0.00127107
SELPLG	4.09295e-08	-0.270515	0.32	0.413	0.00129288
BTG1	4.10874e-08	0.291005	0.97	0.958	0.00129787
MRPS24	5.5414e-08	-0.273942	0.504	0.571	0.00175042
PNPLA6	5.61771e-08	-0.281268	0.384	0.466	0.00177452
GRINA	6.01278e-08	-0.29014	0.83	0.838	0.00189932
LGALS1	7.45405e-08	-0.29528	0.989	0.97	0.00235458
PTPN18	7.49879e-08	-0.260039	0.395	0.471	0.00236872
FAM200B	8.17917e-08	-0.29308	0.348	0.427	0.00258364
NDUFB5	8.70467e-08	-0.265497	0.459	0.534	0.00274963
TMEM160	9.21065e-08	-0.278013	0.421	0.494	0.00290946
BASP1	1.15424e-07	0.357849	0.632	0.538	0.00364602
POLD4	1.50397e-07	-0.261485	0.582	0.647	0.00475074
NDUFA3	1.53778e-07	-0.304658	0.577	0.624	0.00485754
LSM4	1.62881e-07	-0.251375	0.398	0.475	0.00514508
CIRBP	2.09463e-07	-0.263586	0.688	0.706	0.00661651
GBP5	2.22229e-07	0.410151	0.235	0.156	0.00701976
ATOX1	2.26591e-07	-0.302197	0.61	0.659	0.00715755
FFAR3	2.26763e-07	-0.287739	0.048	0.11	0.00716298
PDE4B	2.44503e-07	-0.33466	0.563	0.622	0.00772335
RBCK1	2.50478e-07	-0.253749	0.363	0.437	0.00791211
CLTB	2.55978e-07	-0.264051	0.503	0.564	0.00808583
PFKL	2.68217e-07	-0.287701	0.438	0.497	0.00847244
CDC42EP2	2.78518e-07	-0.436643	0.328	0.409	0.00879782
HADHA	3.04197e-07	-0.250771	0.651	0.675	0.00960899
MNDA	3.18848e-07	-0.332838	0.77	0.805	0.0100718
IFITM3	3.259e-07	-0.568786	0.776	0.776	0.0102945
TRMT1	3.28679e-07	-0.260691	0.249	0.332	0.0103823
MLF2	3.86807e-07	-0.254399	0.395	0.466	0.0122185
BCAS2	3.98487e-07	0.250361	0.428	0.321	0.0125874
SCPEP1	4.70069e-07	-0.259437	0.532	0.573	0.0148486
PTX3	4.81084e-07	0.433184	0.247	0.168	0.0151965
BIRC3	5.03823e-07	0.342733	0.479	0.384	0.0159148
CD99	6.05305e-07	-0.420487	0.576	0.621	0.0191204
HSPA1A	6.10748e-07	-0.512616	0.765	0.742	0.0192923
MARCO	6.89356e-07	0.59413	0.564	0.475	0.0217754
NDUFA7	6.9957e-07	-0.256483	0.466	0.527	0.022098
CCDC124	9.31299e-07	-0.251451	0.29	0.357	0.0294179
TRIB1	9.43806e-07	-0.30272	0.269	0.353	0.0298129
CCL3L1	9.51188e-07	0.520059	0.101	0.049	0.0300461
RHBDD2	1.01623e-06	-0.271009	0.178	0.254	0.0321006
CYP27A1	1.0693e-06	0.301892	0.21	0.14	0.0337771
IDH2	1.09377e-06	-0.27755	0.372	0.441	0.03455
MT-ND6	1.10167e-06	-0.568521	0.359	0.409	0.0347997
C1QB	1.15122e-06	-2.04029	0.32	0.364	0.0363649
GASK1B	1.43112e-06	-0.273642	0.342	0.418	0.0452062
VNN2	1.51493e-06	-0.256367	0.19	0.28	0.0478535
CENPX	1.56782e-06	-0.266379	0.274	0.345	0.0495244
FCGR3A	1.60602e-06	-0.390184	0.577	0.619	0.0507308
C17orf49	1.62531e-06	-0.285999	0.468	0.527	0.0513402
LILRB4	1.78411e-06	-0.266307	0.477	0.549	0.0563564
LRRK2	1.99957e-06	0.28581	0.491	0.4	0.0631623
ISG15	2.4053e-06	0.492804	0.474	0.409	0.0759786
KXD1	2.56653e-06	-0.285841	0.292	0.358	0.0810714
HSPB1	2.86129e-06	-0.590374	0.344	0.413	0.0903823
CFP	3.16691e-06	-0.300871	0.711	0.742	0.100036
NDUFC1	3.18835e-06	-0.256246	0.491	0.542	0.100714
LY86	3.60546e-06	-0.255767	0.488	0.537	0.113889
SRA1	3.68008e-06	-0.319105	0.538	0.581	0.116246
H1FX	6.07717e-06	-0.360192	0.365	0.425	0.191966
RFLNB	9.41246e-06	-0.277314	0.151	0.221	0.297321
UBE2L6	1.22535e-05	-0.271537	0.402	0.471	0.387063
HCFC1R1	1.62229e-05	-0.275893	0.232	0.294	0.512449
CXCL2	1.84119e-05	-0.68839	0.355	0.424	0.581595
MGST1	1.87485e-05	-0.33497	0.373	0.424	0.592229
CITED2	1.8785e-05	-0.256598	0.319	0.385	0.59338
ANXA6	2.36213e-05	-0.253658	0.292	0.358	0.746149
G0S2	2.44437e-05	0.765789	0.579	0.536	0.772127
NPEPPS	2.57149e-05	0.284298	0.392	0.325	0.812281
PMAIP1	3.0181e-05	0.275418	0.275	0.212	0.953358
VMO1	0.00012904	0.634819	0.15	0.1	1
CSTB	0.139275	0.551932	0.927	0.906	1
LGALS3	0.0243388	0.440723	0.91	0.901	1
CCL4	0.77006	0.369765	0.204	0.198	1
IL1RN	0.000774548	0.345284	0.417	0.363	1
IGSF6	0.00091446	0.287417	0.802	0.785	1
HES4	0.00169153	0.276789	0.218	0.174	1
NR4A3	5.33511e-05	0.256174	0.572	0.493	1
BNIP3L	0.00647179	0.254309	0.67	0.621	1
PARVG	5.36135e-05	-0.253386	0.514	0.556	1
IER5	0.000230387	-0.257657	0.553	0.566	1
ZC3H12A	0.0164355	-0.258588	0.349	0.366	1
NAPA	0.00122374	-0.265717	0.499	0.512	1
MRPS6	7.7873e-05	-0.265722	0.369	0.411	1
TMEM176A	0.000255515	-0.269864	0.138	0.19	1
RARA	3.19693e-05	-0.281607	0.406	0.456	1
TAGAP	0.00315037	-0.282933	0.198	0.235	1
LYZ	0.0178576	-0.284088	0.981	0.976	1
PLP2	0.00214838	-0.288105	0.516	0.534	1
PLAAT4	0.0110195	-0.288315	0.299	0.333	1
MS4A7	7.07868e-05	-0.290545	0.725	0.714	1
PPIF	0.000602137	-0.323861	0.621	0.642	1
PLAUR	0.000667029	-0.331242	0.951	0.94	1
PSME2	0.0001436	-0.340098	0.792	0.776	1
TMEM176B	0.00169084	-0.352324	0.213	0.251	1
RNASE1	0.69432	-0.478134	0.195	0.176	1
CXCL3	0.408831	-0.532722	0.26	0.268	1
CXCL8	0.000289487	-0.535337	0.354	0.402	1
IFITM1	0.000556793	-0.563165	0.184	0.236	1
JUN	0.0446724	-0.657201	0.471	0.482	1
SERPINB2	0.642861	-1.21638	0.204	0.205	1

## Sheet: 5c
Supplementary Table S5c
Differentially expressed genes in FAPB4hi lung macrophages (SSc vs HC)
	p_val	avg_log2FC	pct.1	pct.2	p_val_adj
MT-ATP6	0	1.43344	1	0.994	0
MT-CO3	0	1.38185	1	0.994	0
SCGB3A1	0	1.16864	0.855	0.184	0
RPS26	0	-1.16766	0.997	0.999	0
SCGB1A1	2.10965e-298	0.737055	0.821	0.164	6.66398e-294
TXNIP	2.4927e-296	1.55067	0.997	0.95	7.87393e-292
PCBP2	8.04194e-273	-0.988405	0.983	0.994	2.54029e-268
XIST	6.05375e-260	1.17275	0.72	0.118	1.91226e-255
MTRNR2L12	5.44262e-250	-2.2483	0.786	0.99	1.71921e-245
SPP1	6.08114e-247	1.56645	0.617	0.026	1.92091e-242
CTSZ	1.84293e-246	1.22829	0.999	0.99	5.82144e-242
LPL	3.36101e-245	1.4441	0.98	0.747	1.06167e-240
MT-CYB	9.81288e-239	1.02209	0.999	0.992	3.09969e-234
ALDOA	3.50782e-217	-2.14926	0.646	0.892	1.10805e-212
HLA-DRB5	2.23738e-215	-1.83791	0.541	0.985	7.06744e-211
MRC1	4.62943e-214	1.25605	0.991	0.981	1.46234e-209
MT-ND3	1.41869e-202	1.20638	0.999	0.991	4.48136e-198
MT-ND4	6.76241e-201	1.13556	1	0.991	2.13611e-196
CD63	5.70359e-200	0.761297	1	0.998	1.80165e-195
CD81	7.59653e-200	1.0206	0.999	0.982	2.39959e-195
CALM1	7.10038e-199	0.787334	1	0.995	2.24287e-194
FN1	2.79616e-197	2.53805	0.914	0.607	8.8325e-193
MTPN	2.59109e-196	0.686338	0.995	0.932	8.18474e-192
PPP1R14B	2.13819e-194	0.736091	0.888	0.519	6.75413e-190
RPS4Y1	1.03312e-192	-1.12275	0.218	0.812	3.26342e-188
GNAI2	9.5219e-191	0.695809	0.993	0.972	3.00778e-186
RNASEK	2.16348e-188	-0.52539	0.999	0.999	6.83399e-184
ACTR2	3.2462e-183	0.697717	0.993	0.953	1.02541e-178
TMSB4X	1.70358e-182	0.639605	1	1	5.38127e-178
GMFG	3.37344e-181	0.593402	0.997	0.986	1.0656e-176
IL3RA	5.45512e-181	0.993198	0.882	0.519	1.72316e-176
MT-ND1	8.48941e-179	0.852859	0.999	0.993	2.68164e-174
GPX4	2.9965e-172	-0.541088	0.999	0.999	9.46536e-168
C1QC	9.39214e-172	-1.27052	0.996	0.994	2.96679e-167
ITGAM	1.9592e-171	0.6201	0.731	0.264	6.18871e-167
GRINA	1.03773e-169	-1.02031	0.993	0.994	3.27798e-165
RPL41	1.81854e-166	-0.517788	1	1	5.74439e-162
ARPC5	7.69902e-164	0.528903	0.997	0.99	2.43197e-159
AC020656.1	1.39853e-162	1.1087	0.874	0.411	4.41769e-158
PGD	1.93094e-161	-0.708474	0.976	0.983	6.09945e-157
ATP1B3	1.28147e-160	0.681959	0.991	0.933	4.0479e-156
DPYSL2	2.52821e-157	0.57837	0.91	0.604	7.98612e-153
GALNT1	6.4838e-154	0.495464	0.854	0.466	2.0481e-149
SRSF9	9.79108e-153	0.494982	0.97	0.843	3.09281e-148
CDC42	1.08819e-152	0.559203	0.994	0.975	3.43737e-148
SRGN	3.23716e-150	0.753147	1	0.993	1.02255e-145
ATP6V0C	2.40199e-149	-0.56893	1	1	7.58741e-145
PTPRC	5.98226e-149	0.583506	0.987	0.928	1.88968e-144
RBPJ	2.1851e-148	0.685877	0.974	0.863	6.90229e-144
CHIT1	1.8557e-147	1.31303	0.441	0.029	5.8618e-143
SEPTIN11	1.35567e-146	0.58269	0.971	0.85	4.2823e-142
H3F3A	7.94947e-146	0.430656	1	0.999	2.51108e-141
CPM	7.37444e-145	0.669586	0.946	0.738	2.32944e-140
GNAS	4.50336e-144	0.687292	0.998	0.979	1.42252e-139
RPS10	9.31629e-142	0.785428	0.959	0.758	2.94283e-137
PPDPF	2.44473e-141	-0.677622	0.995	0.998	7.72242e-137
GSTO1	6.64115e-140	0.500386	0.998	0.997	2.09781e-135
RPLP1	1.10569e-139	-0.420289	1	1	3.49266e-135
AKAP13	1.21339e-139	0.592279	0.974	0.843	3.83286e-135
MBD2	3.93475e-139	0.525082	0.92	0.65	1.24291e-134
RPS28	1.52901e-138	-0.468917	1	1	4.82985e-134
CRTAP	3.22108e-137	-0.588354	0.81	0.928	1.01748e-132
IGKC	8.61015e-137	1.68691	0.479	0.071	2.71977e-132
PCBP1	1.90905e-136	-0.592118	0.987	0.987	6.0303e-132
SPI1	2.10336e-135	-0.794059	0.997	0.994	6.64409e-131
EIF1AX	2.36143e-134	0.493157	0.963	0.83	7.45927e-130
RPLP0	3.96603e-134	-0.601976	0.999	0.998	1.25279e-129
HSP90AA1	2.64575e-133	0.570139	0.999	0.993	8.3574e-129
SNRPD3	2.00469e-132	0.391859	0.764	0.375	6.33243e-128
RPL30	2.17769e-132	-0.426309	1	1	6.87889e-128
TAF10	2.05251e-130	0.504135	0.949	0.72	6.48347e-126
GABARAP	5.99922e-130	-0.431581	0.999	1	1.89503e-125
VAT1	1.50303e-129	-0.627702	0.969	0.979	4.74777e-125
RRAS	1.84078e-129	0.376808	0.71	0.299	5.81467e-125
NUPR1	2.3262e-128	-0.916237	0.82	0.965	7.348e-124
ARPC2	2.54488e-128	0.445116	0.999	0.997	8.03876e-124
CMTM6	8.80564e-128	0.485977	0.974	0.831	2.78153e-123
FAM89B	4.90711e-127	0.435712	0.758	0.382	1.55006e-122
RTN4	6.20757e-127	0.506505	0.997	0.981	1.96085e-122
CRIP1	1.01625e-126	1.01207	0.999	0.976	3.21014e-122
ITGB1	3.35148e-126	0.514666	0.983	0.908	1.05866e-121
GLIPR1	3.73247e-126	0.536951	0.902	0.649	1.17901e-121
ATP5MC2	5.91735e-126	-0.435206	0.997	0.999	1.86917e-121
ARL6IP5	4.50342e-125	0.482626	0.99	0.942	1.42254e-120
OVCA2	1.57694e-124	-0.282545	0.064	0.444	4.98123e-120
GNPTG	1.88966e-124	-0.597093	0.78	0.899	5.96905e-120
YBX3	6.87209e-124	0.543843	0.971	0.807	2.17076e-119
RPL39	2.6308e-123	-0.477141	1	0.999	8.31019e-119
COX6A1	4.79827e-123	-0.475036	0.995	0.994	1.51568e-118
MNDA	3.41245e-122	0.658601	0.967	0.841	1.07793e-117
GAPDH	6.09014e-121	-0.687997	0.999	1	1.92375e-116
CALM2	1.91167e-119	0.485226	0.999	0.978	6.03859e-115
MT-CO1	4.62249e-119	0.535383	1	0.995	1.46015e-114
SFTPC	5.10246e-119	0.360903	0.815	0.461	1.61177e-114
DLEU2	5.85554e-119	0.319409	0.56	0.162	1.84965e-114
S100A9	1.15497e-118	0.937264	0.991	0.981	3.64833e-114
IGFBP2	1.40022e-118	0.549199	0.756	0.264	4.42302e-114
TGOLN2	6.92027e-118	0.484302	0.987	0.919	2.18597e-113
SGMS2	6.95299e-118	0.439005	0.837	0.466	2.19631e-113
AGRP	2.14385e-117	-0.899277	0.501	0.784	6.77198e-113
FLOT1	2.18386e-117	-0.563841	0.714	0.891	6.89837e-113
CPVL	5.79386e-117	0.559609	0.945	0.71	1.83016e-112
RPS29	1.34904e-114	0.712331	0.999	0.983	4.26136e-110
COX6B1	5.07743e-114	-0.395854	0.998	0.997	1.60386e-109
RPL27A	5.12114e-114	0.632275	0.999	0.978	1.61767e-109
MALAT1	2.66576e-112	0.8908	0.998	0.978	8.4206e-108
NDUFB9	1.22307e-111	-0.479537	0.968	0.983	3.86345e-107
RPS15A	8.91507e-111	-0.413238	1	1	2.81609e-106
DYNLRB1	1.41515e-110	0.487144	0.923	0.722	4.47018e-106
ZEB2	9.35102e-110	0.587491	0.971	0.863	2.9538e-105
BPTF	3.21156e-109	0.428907	0.874	0.603	1.01447e-104
ADAM10	8.70742e-109	0.51003	0.922	0.724	2.7505e-104
ADIPOR1	2.06841e-108	-0.463055	0.824	0.91	6.5337e-104
RPL19	2.54773e-108	-0.343411	1	1	8.04777e-104
EEF1D	5.18958e-108	-0.404016	0.998	0.995	1.63929e-103
RPS12	9.1385e-108	-0.443225	1	1	2.88667e-103
RPL28	1.94561e-107	-0.356826	1	1	6.14579e-103
NEAT1	3.97237e-107	0.961224	0.987	0.967	1.25479e-102
CCL18	5.38855e-107	1.42594	0.975	0.903	1.70214e-102
SQSTM1	1.84492e-106	-0.572407	0.984	0.984	5.82774e-102
CELF2	2.38224e-106	0.503886	0.89	0.64	7.52503e-102
ZYX	5.81188e-106	-0.601113	0.892	0.952	1.83586e-101
A2M	2.05536e-105	0.374382	0.559	0.182	6.49247e-101
FAM89A	2.26623e-104	0.617059	0.931	0.805	7.15858e-100
FAU	2.4482e-104	-0.343696	1	1	7.73338e-100
SLFN11	9.02915e-103	0.388415	0.85	0.567	2.85213e-98
ROCK1	2.54195e-102	0.467748	0.971	0.843	8.0295e-98
MT-ND4L	3.02824e-102	-1.10513	0.991	0.99	9.56562e-98
PKP2	8.61508e-102	0.319102	0.369	0.049	2.72133e-97
CYBB	1.41254e-101	0.807618	0.955	0.908	4.46193e-97
EID1	4.30344e-101	0.410135	0.965	0.855	1.35937e-96
RPS15	5.27536e-101	-0.343492	1	0.999	1.66638e-96
SNX6	8.43215e-101	0.380358	0.967	0.858	2.66355e-96
CARS2	1.39274e-100	0.366944	0.82	0.548	4.39938e-96
FKBP5	1.51457e-100	0.664989	0.904	0.683	4.78421e-96
RHOG	1.61963e-100	-0.407545	0.953	0.965	5.11609e-96
EEF2	4.84595e-100	-0.453492	0.992	0.989	1.53074e-95
CD74	7.55207e-100	-1.57129	1	1	2.38555e-95
SLC35E3	2.24466e-99	0.440537	0.826	0.521	7.09044e-95
SYNGR2	3.84863e-99	-0.747388	0.977	0.973	1.2157e-94
SNHG12	5.79767e-99	-0.797901	0.623	0.8	1.83137e-94
SEPTIN7	9.38744e-99	0.364058	0.968	0.861	2.9653e-94
WASF2	1.65128e-98	0.43297	0.951	0.821	5.21605e-94
EFHD2	2.64495e-98	0.522225	0.976	0.91	8.35487e-94
CAPNS1	1.9655e-97	0.375587	0.959	0.829	6.20862e-93
MT-CO2	2.6149e-97	0.411695	0.999	0.995	8.25996e-93
BOD1L1	3.29329e-97	0.372593	0.874	0.571	1.04029e-92
GLRX5	1.44202e-95	0.282792	0.824	0.468	4.55506e-91
WASHC1	1.47928e-95	-0.358426	0.444	0.72	4.67276e-91
SELENON	1.92992e-95	0.361588	0.739	0.406	6.09623e-91
DDX3Y	2.13222e-95	-0.275733	0.155	0.523	6.73526e-91
SPN	1.2995e-94	0.518882	0.948	0.798	4.10484e-90
SAMHD1	2.6684e-94	0.499642	0.987	0.932	8.42894e-90
AL138963.4	4.49551e-93	-0.597883	0.059	0.361	1.42004e-88
RPS13	2.20275e-92	-0.382782	1	1	6.95804e-88
CAPZA1	2.82204e-92	0.387902	0.972	0.873	8.91425e-88
DST	5.52238e-92	0.493329	0.864	0.656	1.74441e-87
RPS20	7.38942e-92	0.505529	1	0.989	2.33417e-87
CETN2	7.9061e-92	0.267709	0.685	0.335	2.49738e-87
OLR1	3.09945e-91	0.555465	0.988	0.928	9.79053e-87
SYNCRIP	4.64308e-91	0.370311	0.9	0.71	1.46665e-86
MAP2K2	5.18447e-91	0.350081	0.887	0.623	1.63767e-86
TIMP2	6.58318e-91	0.464854	0.99	0.938	2.07949e-86
PLXDC2	1.04207e-90	0.464688	0.975	0.908	3.29169e-86
MTDH	1.05876e-90	0.359369	0.991	0.965	3.34441e-86
CD86	2.17448e-90	0.409291	0.883	0.641	6.86874e-86
ATP5IF1	2.88987e-90	0.386788	0.987	0.918	9.12852e-86
PIK3R1	9.42263e-90	0.366169	0.738	0.404	2.97642e-85
SLC16A10	1.00145e-89	0.468667	0.625	0.26	3.16337e-85
RAP1B	1.19126e-89	0.412648	0.995	0.967	3.76296e-85
RPL13A	6.20706e-89	0.431775	0.999	0.991	1.96069e-84
CEBPB	8.05639e-89	0.608539	0.996	0.983	2.54485e-84
CTSS	1.09291e-88	0.441691	0.999	0.995	3.4523e-84
PSMA4	1.7391e-88	0.399847	0.969	0.896	5.49348e-84
RPS11	4.28172e-88	0.433124	0.999	0.993	1.35251e-83
AL133415.1	1.3498e-87	-0.357241	0.034	0.305	4.26375e-83
IFI16	2.20879e-87	0.401082	0.939	0.737	6.97714e-83
FGD4	2.47139e-86	0.348849	0.732	0.411	7.80661e-82
SMIM30	1.08946e-85	0.358883	0.897	0.68	3.44139e-81
RHOQ	2.56155e-85	0.401847	0.894	0.667	8.09144e-81
SLC25A5	3.6788e-85	-0.422487	0.996	0.994	1.16206e-80
EVL	4.47021e-85	0.525355	0.952	0.833	1.41205e-80
RPL23	9.92217e-85	0.430248	0.997	0.979	3.13422e-80
PPP1R15A	1.09215e-84	-0.542712	0.919	0.949	3.44989e-80
TREM2	1.16004e-84	0.615508	0.917	0.74	3.66434e-80
MZT2B	1.91803e-84	0.375262	0.953	0.798	6.05868e-80
CXCR4	2.5583e-84	0.660768	0.682	0.366	8.08115e-80
JUND	3.73472e-84	0.54824	0.967	0.889	1.17972e-79
FTL	5.14443e-84	-0.414441	1	1	1.62502e-79
RPL12	5.32842e-84	-0.359096	1	1	1.68314e-79
RAB24	6.93132e-84	-0.260998	0.136	0.453	2.18947e-79
GNG5	7.26931e-84	-0.423372	0.998	0.998	2.29623e-79
SNHG7	2.40154e-83	-0.62653	0.658	0.809	7.58599e-79
AHNAK	6.08516e-83	0.558005	0.963	0.874	1.92218e-78
SPG21	9.61971e-83	-0.450726	0.892	0.932	3.03867e-78
MAF	1.19087e-82	0.337052	0.625	0.3	3.76171e-78
HNRNPD	2.01719e-82	0.331169	0.88	0.654	6.3719e-78
ZC3H13	2.05006e-82	0.335524	0.875	0.633	6.47573e-78
EMILIN2	2.10317e-82	0.397824	0.932	0.779	6.64348e-78
IQGAP1	2.35391e-82	0.442127	0.981	0.899	7.43552e-78
ALCAM	3.72994e-82	0.459829	0.908	0.694	1.17821e-77
TOP1	6.62548e-82	0.356154	0.948	0.802	2.09286e-77
LIMS1	1.02887e-81	0.463809	0.957	0.836	3.25001e-77
HIGD2A	1.94677e-81	-0.361644	0.977	0.987	6.14945e-77
TYMP	3.83168e-81	0.595764	0.99	0.976	1.21035e-76
RABGGTB	4.25227e-81	-0.377792	0.777	0.871	1.34321e-76
CLPTM1L	4.99771e-81	0.282144	0.761	0.488	1.57868e-76
NCEH1	6.73591e-81	0.459556	0.959	0.882	2.12774e-76
HNRNPDL	1.0335e-80	-0.418674	0.981	0.979	3.26463e-76
PLD3	1.50659e-80	-0.791943	0.937	0.951	4.75901e-76
BRI3	1.77677e-80	0.518644	0.999	0.985	5.61245e-76
MTRNR2L1	1.90688e-80	-0.540422	0.043	0.294	6.02345e-76
TGFBI	3.58642e-80	0.508134	0.943	0.807	1.13288e-75
BHLHE41	4.14648e-80	0.494659	0.93	0.784	1.30979e-75
SAMD9L	4.25394e-80	0.386806	0.805	0.537	1.34373e-75
NPTN	4.46474e-80	0.342856	0.901	0.707	1.41032e-75
TXNL4A	5.04917e-80	0.315444	0.932	0.788	1.59493e-75
ARL4A	6.293e-80	0.489802	0.96	0.845	1.98783e-75
ATF3	1.30708e-79	-0.621906	0.667	0.846	4.12879e-75
GNB2	1.40577e-79	-0.48199	0.992	0.988	4.44056e-75
MSR1	2.69578e-79	0.537337	0.989	0.955	8.51543e-75
LRRFIP1	5.64906e-79	0.422856	0.995	0.981	1.78443e-74
XRN2	7.29041e-78	0.323489	0.939	0.761	2.3029e-73
CLTC	1.22386e-77	0.387636	0.927	0.768	3.86592e-73
SLA	1.64695e-77	0.487199	0.903	0.727	5.20237e-73
CSNK1A1	2.0721e-77	0.353596	0.956	0.852	6.54535e-73
RPL8	3.14419e-77	-0.292503	0.999	1	9.93186e-73
CST3	3.68143e-77	-0.741243	0.999	1	1.16289e-72
GTF2I	7.39084e-77	0.358348	0.901	0.726	2.33462e-72
MMP19	1.56121e-76	0.49813	0.868	0.614	4.93154e-72
RPL32	2.38204e-76	-0.304396	1	1	7.52438e-72
CD47	3.19824e-76	0.428287	0.963	0.875	1.01026e-71
RAD23A	3.65269e-76	-0.356035	0.952	0.967	1.15381e-71
TALDO1	4.09876e-76	-0.389079	0.994	0.996	1.29472e-71
CIB1	5.51899e-76	0.319296	0.993	0.965	1.74334e-71
NINJ1	1.50463e-75	-0.408623	0.312	0.601	4.75281e-71
UBE2M	2.39835e-75	0.286697	0.822	0.5	7.5759e-71
SNHG29	2.42801e-75	-0.408987	0.996	0.995	7.66958e-71
RPS21	3.49932e-75	-0.322257	0.999	1	1.10537e-70
SMC6	9.27217e-75	0.259192	0.666	0.358	2.92889e-70
DECR1	2.07771e-74	0.398943	0.987	0.933	6.56307e-70
XRCC5	2.83436e-74	0.330676	0.971	0.878	8.95318e-70
SNRPD2	3.92522e-74	-0.419983	0.961	0.967	1.2399e-69
PDK4	8.51749e-74	0.623053	0.83	0.58	2.6905e-69
ATP6AP2	9.07993e-74	0.358997	0.984	0.93	2.86817e-69
KCTD12	1.2589e-73	0.392179	0.894	0.73	3.97661e-69
PABPC1	1.46282e-73	-0.347887	0.999	0.997	4.62074e-69
IQGAP2	1.65994e-73	0.335327	0.891	0.654	5.24342e-69
PRRC2C	4.2581e-73	0.333198	0.967	0.852	1.34505e-68
PITPNA	1.71221e-72	0.257722	0.72	0.416	5.40854e-68
DYNC1I2	1.77395e-72	0.310818	0.892	0.676	5.60356e-68
SKAP2	1.97469e-72	0.350573	0.932	0.772	6.23766e-68
MSRB2	2.64507e-72	0.293019	0.82	0.576	8.35525e-68
DICER1	3.65087e-72	0.278515	0.807	0.529	1.15324e-67
MS4A6A	4.43127e-72	0.505149	0.813	0.532	1.39975e-67
LINC-PINT	4.85177e-72	0.273057	0.605	0.291	1.53258e-67
LMO2	5.07848e-72	0.25109	0.641	0.322	1.60419e-67
TUBB	1.87124e-71	-0.519542	0.98	0.986	5.91089e-67
SLC25A6	4.1762e-71	-0.41857	0.993	0.991	1.31918e-66
MFSD12	4.294e-71	0.356471	0.838	0.592	1.35639e-66
NAA10	9.29343e-71	0.257906	0.787	0.531	2.93561e-66
DNAJC21	1.02964e-70	0.25059	0.777	0.457	3.25243e-66
MT-ND2	2.29134e-70	0.415313	0.998	0.991	7.23788e-66
PARP14	2.38625e-70	0.396577	0.885	0.687	7.53768e-66
SEPTIN4	3.06264e-70	-0.267733	0.176	0.456	9.67427e-66
CSF1R	3.08828e-70	0.275535	0.694	0.365	9.75525e-66
RPS3	3.46122e-70	-0.30806	0.999	1	1.09333e-65
ERGIC3	7.02477e-70	-0.403801	0.857	0.898	2.21899e-65
CIAO2A	8.36441e-70	-0.40235	0.805	0.881	2.64215e-65
IFITM3	8.8772e-70	-0.997908	0.758	0.839	2.80413e-65
CD37	9.89398e-70	-0.477028	0.987	0.981	3.12531e-65
ZNF106	1.92224e-69	0.311153	0.808	0.561	6.07196e-65
OGFRL1	3.4702e-69	0.297782	0.844	0.546	1.09617e-64
LCP1	1.1003e-68	0.451769	0.995	0.976	3.47562e-64
AF127936.2	1.11001e-68	-0.706899	0.268	0.51	3.50631e-64
VEGFB	1.70629e-68	0.356116	0.903	0.712	5.38982e-64
RPL31	1.78415e-68	-0.329582	0.994	0.992	5.63577e-64
HLA-DQA2	2.55104e-68	-0.932642	0.349	0.644	8.05822e-64
RPL10A	2.55616e-68	0.345918	0.998	0.995	8.07441e-64
PFN1	3.30051e-68	-0.886558	1	0.999	1.04256e-63
RNF130	1.83822e-67	-0.372466	0.976	0.979	5.80658e-63
SSB	2.80028e-67	0.333598	0.985	0.916	8.84552e-63
CSNK2B	3.22422e-67	-0.375108	0.975	0.983	1.01847e-62
RPL14	6.36032e-67	-0.328649	1	1	2.0091e-62
RPL35A	8.20891e-67	-0.306882	0.999	0.999	2.59303e-62
PGP	1.06887e-66	0.271028	0.88	0.612	3.37634e-62
C1orf122	5.86021e-66	0.262949	0.859	0.636	1.85112e-61
PRKDC	6.22865e-66	0.280092	0.825	0.585	1.96751e-61
MYL12B	9.50755e-66	0.316696	0.999	0.987	3.00324e-61
ARID5B	1.07786e-65	0.308272	0.483	0.189	3.40476e-61
FAM107B	1.58577e-65	0.309773	0.746	0.496	5.00914e-61
RPN1	5.87917e-65	-0.410747	0.923	0.933	1.85711e-60
C12orf57	6.37186e-65	-0.330903	0.628	0.805	2.01274e-60
FABP3	7.28462e-65	0.609347	0.625	0.33	2.30107e-60
FBP1	8.79308e-65	0.643545	0.998	0.996	2.77756e-60
PNPLA2	9.06075e-65	-0.477701	0.782	0.839	2.86211e-60
HNRNPA2B1	9.68014e-65	0.332711	0.995	0.979	3.05776e-60
CERT1	1.18681e-64	0.315837	0.903	0.722	3.74889e-60
SLC27A3	1.33817e-64	0.301957	0.876	0.652	4.227e-60
GPI	1.37027e-64	-0.50745	0.874	0.905	4.32841e-60
RALBP1	2.04386e-64	0.274426	0.94	0.77	6.45614e-60
SETX	2.75949e-64	0.286632	0.844	0.612	8.71667e-60
TNNI2	7.27356e-64	-0.391438	0.584	0.772	2.29757e-59
IRF7	1.46551e-63	-0.448796	0.56	0.719	4.62927e-59
ADGRE5	2.01542e-63	0.427849	0.945	0.779	6.3663e-59
RMDN3	3.11864e-63	-0.547551	0.936	0.937	9.85118e-59
HPCAL1	3.50378e-63	-0.356681	0.851	0.892	1.10678e-58
RPL11	3.88883e-63	-0.264681	1	1	1.2284e-58
AHCYL1	4.91185e-63	0.314102	0.89	0.695	1.55155e-58
ITIH5	6.60072e-63	-0.29731	0.082	0.322	2.08503e-58
NCKAP1L	1.1354e-62	0.33945	0.965	0.844	3.5865e-58
RPS25	1.14653e-62	-0.274951	1	0.999	3.62164e-58
CHCHD10	1.71459e-62	-0.360214	0.987	0.994	5.41604e-58
TLN1	2.12768e-62	0.302386	0.939	0.818	6.72093e-58
SGK1	3.07684e-62	0.478227	0.895	0.728	9.71912e-58
RPL29	3.84896e-62	-0.297856	0.999	0.999	1.21581e-57
TRAPPC5	4.60003e-62	0.358252	0.966	0.881	1.45306e-57
PRPF40A	5.98378e-62	0.300608	0.955	0.869	1.89016e-57
HEBP1	6.1309e-62	-0.335281	0.833	0.887	1.93663e-57
VPS29	1.01057e-61	0.302222	0.991	0.968	3.19219e-57
MRPL51	1.85612e-61	0.290278	0.965	0.904	5.8631e-57
CAP1	2.04401e-61	0.350571	0.995	0.982	6.45663e-57
HSF1	2.83254e-61	-0.277864	0.637	0.797	8.94744e-57
COLEC12	5.9774e-61	0.454821	0.848	0.659	1.88814e-56
PPBP	1.07399e-60	2.5217	0.225	0.024	3.39251e-56
PRPF4B	1.30825e-60	0.262707	0.85	0.633	4.13252e-56
MIS18BP1	2.894e-60	0.352339	0.91	0.727	9.14157e-56
CTNNB1	2.99222e-60	0.429889	0.955	0.866	9.45182e-56
BRD2	3.06281e-60	-0.420656	0.865	0.891	9.67479e-56
AKR1C2	3.16772e-60	-0.674415	0.163	0.406	1.00062e-55
OSBPL8	3.80955e-60	0.30575	0.887	0.7	1.20336e-55
ANKRD11	5.32822e-60	0.270656	0.852	0.645	1.68308e-55
LUC7L3	6.45279e-60	0.265988	0.861	0.629	2.03831e-55
DIAPH1	7.58654e-60	0.307592	0.867	0.674	2.39644e-55
VMP1	8.79499e-60	0.316406	0.913	0.749	2.77816e-55
MAN1A1	1.12439e-59	0.297018	0.879	0.676	3.55174e-55
MSN	1.79576e-59	0.351522	0.975	0.925	5.67244e-55
SCAF11	1.7961e-59	0.305389	0.956	0.868	5.67352e-55
PRKACB	1.99357e-59	0.259319	0.678	0.403	6.2973e-55
PBDC1	2.08807e-59	0.28696	0.924	0.772	6.59579e-55
GNAQ	2.17688e-59	0.289113	0.875	0.674	6.87633e-55
COPB1	2.27165e-59	0.251574	0.835	0.606	7.17569e-55
STXBP2	2.51936e-59	-0.794189	0.975	0.966	7.95815e-55
CCDC88A	3.15501e-59	0.410457	0.986	0.968	9.96604e-55
ITGAX	3.53307e-59	0.332264	0.837	0.562	1.11603e-54
AP1S2	3.85457e-59	0.280868	0.757	0.518	1.21758e-54
LSP1	4.07111e-59	-0.624254	0.593	0.774	1.28598e-54
MBP	7.91319e-59	0.275368	0.876	0.658	2.49962e-54
GNB4	1.1173e-58	0.27583	0.861	0.643	3.52931e-54
TM9SF3	1.78435e-58	0.250991	0.848	0.593	5.63639e-54
IRAK3	3.27245e-58	0.281524	0.875	0.628	1.0337e-53
TMSB10	3.94295e-58	-0.36144	1	1	1.2455e-53
DDX3X	5.25857e-58	0.365253	0.949	0.818	1.66108e-53
RAB2A	6.29996e-58	0.25462	0.979	0.916	1.99003e-53
HLA-DQB2	6.57503e-58	-0.326345	0.23	0.486	2.07692e-53
HEXB	8.11817e-58	-0.323679	0.993	0.983	2.56437e-53
AKAP9	8.1499e-58	0.351682	0.935	0.8	2.57439e-53
AREG	9.1618e-58	1.25093	0.627	0.367	2.89403e-53
ELF1	1.57972e-57	0.268462	0.924	0.747	4.99003e-53
MDK	1.62512e-57	-0.292104	0.234	0.479	5.13342e-53
NAPA	1.75446e-57	-0.370949	0.858	0.889	5.54198e-53
GSPT1	1.77044e-57	0.258315	0.921	0.75	5.59247e-53
HNRNPU	1.80547e-57	0.431451	0.975	0.932	5.70312e-53
PSMB4	2.32658e-57	0.254683	0.925	0.784	7.34919e-53
COX5A	4.58877e-57	-0.282896	0.992	0.997	1.4495e-52
SDC2	5.5844e-57	0.511219	0.576	0.278	1.764e-52
CTSD	6.91998e-57	-0.424249	1	1	2.18588e-52
COPRS	7.36236e-57	0.267538	0.895	0.696	2.32562e-52
APLP2	1.01661e-56	0.264841	0.994	0.983	3.21128e-52
C15orf48	1.27539e-56	0.463976	0.605	0.308	4.02871e-52
PIM1	1.59488e-56	-0.36081	0.422	0.648	5.0379e-52
COPS9	3.48493e-56	0.269596	0.979	0.932	1.10082e-51
UQCRC1	3.73968e-56	-0.322448	0.924	0.949	1.18129e-51
FGR	4.75042e-56	-0.365435	0.932	0.926	1.50056e-51
ANXA2	5.3524e-56	0.333315	0.999	0.999	1.69072e-51
CHML	1.22066e-55	0.27577	0.597	0.31	3.85584e-51
ABHD5	1.2238e-55	0.441267	0.981	0.933	3.86573e-51
TYROBP	1.51687e-55	-0.468436	1	1	4.7915e-51
GDI1	1.71416e-55	-0.267318	0.539	0.722	5.41469e-51
BCL2A1	1.80398e-55	-0.716395	0.981	0.978	5.6984e-51
RPL21	2.11899e-55	0.300164	0.999	0.998	6.69346e-51
GCC2	2.92919e-55	0.303895	0.883	0.7	9.25272e-51
PLEK	2.97785e-55	0.33049	0.889	0.719	9.40642e-51
RPL7	4.08746e-55	0.280935	1	0.993	1.29115e-50
COX8A	5.15655e-55	-0.2952	0.995	0.992	1.62885e-50
RSRP1	6.47124e-55	0.310185	0.922	0.746	2.04414e-50
LNPEP	6.88902e-55	0.254614	0.766	0.522	2.1761e-50
IRF5	9.03538e-55	-0.260326	0.542	0.719	2.85409e-50
RPL22	1.19726e-54	-0.255547	1	0.999	3.7819e-50
PARAL1	1.28097e-54	0.278674	0.729	0.5	4.04634e-50
MIF	1.48148e-54	-0.353277	0.998	0.993	4.6797e-50
LST1	1.53596e-54	0.415316	0.983	0.949	4.8518e-50
DOCK8	2.03436e-54	0.285637	0.939	0.799	6.42614e-50
ACOT2	3.10469e-54	-0.476748	0.593	0.682	9.80708e-50
RAB14	3.6344e-54	0.264461	0.943	0.842	1.14804e-49
IFNGR1	3.85713e-54	0.291971	0.976	0.865	1.21839e-49
PRR13	4.2746e-54	-0.405551	0.99	0.983	1.35026e-49
VCAN	5.16885e-54	0.371379	0.677	0.374	1.63273e-49
OTUB1	5.25839e-54	-0.329973	0.777	0.851	1.66102e-49
HEBP2	5.39964e-54	0.254432	0.714	0.456	1.70564e-49
LPP	1.42902e-53	0.269509	0.843	0.617	4.514e-49
VPS13C	2.5767e-53	0.280159	0.867	0.662	8.13928e-49
FAM120A	2.65798e-53	0.2757	0.894	0.731	8.39603e-49
RPS8	3.22518e-53	-0.276898	0.999	1	1.01877e-48
PET100	3.28547e-53	0.294953	0.957	0.871	1.03781e-48
DNAJB6	3.42745e-53	0.269886	0.949	0.836	1.08266e-48
ATP6V1D	4.37668e-53	0.273771	0.939	0.843	1.3825e-48
TLR4	6.79196e-53	0.268113	0.828	0.615	2.14544e-48
PPP1CB	7.83527e-53	0.252169	0.899	0.672	2.47501e-48
RAB32	9.06836e-53	0.288199	0.9	0.707	2.86452e-48
CD44	1.11861e-52	0.35827	0.999	0.99	3.53347e-48
PRDX4	1.46471e-52	0.284886	0.929	0.774	4.62672e-48
EEF1A1	1.66644e-52	-0.294361	1	1	5.26395e-48
CLEC12A	2.04023e-52	0.300164	0.846	0.621	6.44468e-48
PRPF38B	3.62759e-52	0.263166	0.877	0.699	1.14588e-47
ZFP36	3.65169e-52	-0.634035	0.881	0.9	1.1535e-47
MCL1	3.67736e-52	0.313996	0.993	0.961	1.16161e-47
DAZAP2	5.64874e-52	-0.350601	0.925	0.926	1.78432e-47
SLC1A3	6.9505e-52	0.285402	0.695	0.452	2.19552e-47
IFI30	8.45137e-52	-0.786884	0.999	1	2.66962e-47
HPGD	1.0549e-51	0.399078	0.915	0.715	3.33223e-47
TIMM8B	1.46042e-51	0.270097	0.962	0.889	4.61318e-47
TRIM14	2.88386e-51	0.261839	0.806	0.603	9.10953e-47
HSPB1	3.86605e-51	-0.516673	0.983	0.972	1.22121e-46
EMD	4.7217e-51	-0.256676	0.625	0.772	1.49149e-46
MTLN	5.51432e-51	-0.328023	0.816	0.882	1.74186e-46
EZR	1.15708e-50	0.297113	0.874	0.705	3.65499e-46
AIF1	1.39558e-50	0.36877	0.997	0.972	4.40836e-46
DDAH2	2.17231e-50	-0.35069	0.933	0.935	6.8619e-46
VAMP2	2.64489e-50	-0.270488	0.784	0.859	8.35469e-46
PSME1	3.20648e-50	-0.369348	0.987	0.977	1.01286e-45
S1PR4	3.46892e-50	0.294289	0.783	0.577	1.09576e-45
IER3	3.98754e-50	-0.395344	0.284	0.518	1.25959e-45
MIIP	6.28229e-50	-0.30698	0.74	0.807	1.98445e-45
DDX60L	6.71044e-50	0.250299	0.751	0.502	2.11969e-45
NFKBIZ	9.02507e-50	-0.357159	0.495	0.678	2.85084e-45
CEBPD	1.1648e-49	0.282787	0.788	0.512	3.67938e-45
C1orf43	1.55107e-49	-0.250311	0.963	0.96	4.89952e-45
LEPROT	1.65114e-49	0.272403	0.975	0.882	5.21562e-45
CIRBP	2.64939e-49	-0.316783	0.957	0.947	8.36889e-45
SERTAD1	3.29082e-49	-0.481675	0.755	0.834	1.03951e-44
SLC25A3	4.08465e-49	0.27131	0.996	0.97	1.29026e-44
USP15	5.3097e-49	0.250127	0.901	0.728	1.67723e-44
HSPH1	5.93613e-49	0.265223	0.904	0.743	1.87511e-44
LINC02345	7.7636e-49	0.352316	0.547	0.296	2.45237e-44
TPP1	1.00664e-48	0.262641	0.985	0.924	3.17977e-44
RPL37	1.06454e-48	-0.283435	1	0.999	3.36268e-44
ANAPC11	1.36356e-48	-0.307689	0.975	0.98	4.30721e-44
DYNLL1	1.5333e-48	0.287179	0.999	0.989	4.84339e-44
ANKRD12	2.20596e-48	0.299928	0.931	0.816	6.96818e-44
GBP2	2.72794e-48	0.254971	0.824	0.619	8.61701e-44
TNF	3.16053e-48	-0.390177	0.166	0.383	9.98348e-44
CALM3	4.02948e-48	0.314999	0.953	0.862	1.27283e-43
QKI	4.75746e-48	0.252498	0.921	0.75	1.50279e-43
GAPLINC	9.28249e-48	-0.352643	0.555	0.697	2.93215e-43
COX17	3.76144e-47	-0.297886	0.983	0.965	1.18816e-42
GALC	3.84107e-47	0.254132	0.67	0.44	1.21332e-42
LGALS9	5.74589e-47	-0.334073	0.985	0.974	1.81501e-42
CNPY3	6.21629e-47	-0.267356	0.943	0.949	1.9636e-42
EIF4EBP1	7.08662e-47	-0.298654	0.947	0.953	2.23852e-42
LY6E	7.92841e-47	-0.757901	0.991	0.967	2.50443e-42
PDXK	8.40946e-47	0.338904	0.974	0.916	2.65638e-42
PECAM1	8.67326e-47	0.313033	0.967	0.868	2.73971e-42
SRSF3	1.1609e-46	0.295692	0.976	0.905	3.66704e-42
NUCB1	1.96667e-46	-0.383898	0.989	0.974	6.21233e-42
NDUFS6	2.74248e-46	0.257922	0.981	0.928	8.66296e-42
TMEM173	3.21817e-46	0.278474	0.866	0.653	1.01656e-41
SEC13	5.88904e-46	-0.296681	0.705	0.787	1.86023e-41
PDE4DIP	6.47957e-46	-0.353192	0.911	0.933	2.04677e-41
MMP24OS	6.61392e-46	-0.351571	0.85	0.896	2.0892e-41
FAM133B	1.55592e-45	0.25403	0.83	0.637	4.91484e-41
OXA1L	1.99651e-45	-0.264836	0.776	0.85	6.30656e-41
SLC3A2	2.05357e-45	-0.466436	0.98	0.965	6.48683e-41
CD36	2.722e-45	0.619421	0.685	0.458	8.59824e-41
CALU	2.84211e-45	0.290438	0.899	0.772	8.97765e-41
IGLC3	3.45292e-45	0.311588	0.147	0.007	1.09071e-40
TMBIM4	4.23462e-45	0.25634	0.993	0.96	1.33763e-40
RPL34	5.82417e-45	-0.276319	1	0.999	1.83974e-40
LGALS3BP	1.00108e-44	-0.600828	0.905	0.915	3.1622e-40
MS4A4A	1.28415e-44	0.330138	0.988	0.95	4.05637e-40
RPS17	1.71198e-44	0.274529	0.997	0.978	5.40781e-40
PSAP	2.24679e-44	-0.308224	0.999	1	7.09715e-40
SERPING1	3.31309e-44	-0.74539	0.836	0.85	1.04654e-39
N4BP2L2	3.6662e-44	0.264156	0.935	0.825	1.15808e-39
KCNMA1	3.82828e-44	-0.304605	0.467	0.677	1.20928e-39
DDX39A	4.28093e-44	-0.25973	0.642	0.747	1.35226e-39
SHISA5	4.58131e-44	-0.309421	0.787	0.83	1.44714e-39
SERPINA1	5.52973e-44	-0.800652	0.997	0.993	1.74673e-39
SLC29A1	5.85772e-44	-0.253896	0.517	0.683	1.85034e-39
CES1	7.67005e-44	-0.945482	0.678	0.776	2.42282e-39
CAPG	1.17958e-43	-0.296741	1	0.997	3.72606e-39
THBS1	1.24963e-43	1.07677	0.638	0.525	3.94734e-39
RENBP	1.33228e-43	-0.337577	0.742	0.791	4.20841e-39
DCAF7	4.55081e-43	0.250248	0.896	0.763	1.43751e-38
TBCA	7.02575e-43	-0.269291	0.986	0.985	2.21929e-38
NR1H2	1.02282e-42	-0.252331	0.8	0.854	3.23088e-38
CYCS	1.55646e-42	0.280944	0.992	0.945	4.91655e-38
EIF3A	2.34401e-42	0.264461	0.967	0.876	7.40427e-38
DEK	2.97205e-42	0.268924	0.969	0.898	9.38811e-38
ADAM17	3.79632e-42	0.2603	0.941	0.83	1.19918e-37
CNBP	4.369e-42	-0.251812	0.992	0.974	1.38008e-37
MBNL1	4.75414e-42	0.282353	0.953	0.865	1.50174e-37
CYP27A1	4.8799e-42	-0.339375	0.997	0.987	1.54146e-37
PTP4A2	4.94815e-42	0.26085	0.937	0.846	1.56302e-37
H3F3B	5.09635e-42	-0.294726	0.997	0.995	1.60984e-37
ACER3	1.13337e-41	0.250279	0.936	0.818	3.58009e-37
SAMSN1	1.90273e-41	0.305791	0.656	0.399	6.01034e-37
NTAN1	3.08075e-41	0.250557	0.842	0.699	9.73148e-37
CXCL16	6.13781e-41	-0.383708	0.995	0.989	1.93881e-36
AC015912.3	6.35741e-41	-0.264088	0.188	0.381	2.00818e-36
FPR2	1.08979e-40	0.340696	0.576	0.347	3.44241e-36
UBE2J1	1.31998e-40	-0.25702	0.77	0.846	4.16955e-36
UGP2	2.21575e-40	0.272805	0.953	0.883	6.99911e-36
NAP1L1	2.39034e-40	0.264775	0.977	0.901	7.5506e-36
TRMT112	2.83172e-40	-0.259181	0.98	0.979	8.94482e-36
POLR2E	2.95279e-40	-0.321616	0.882	0.911	9.32728e-36
S100A8	2.95878e-40	0.56412	0.826	0.694	9.34621e-36
SNHG6	3.26921e-40	-0.447897	0.953	0.926	1.03268e-35
AUP1	3.70382e-40	-0.275245	0.903	0.919	1.16996e-35
WDR83OS	4.26596e-40	-0.276317	0.988	0.98	1.34753e-35
SERPINB1	5.6627e-40	-0.261755	0.979	0.961	1.78873e-35
YWHAB	8.76821e-40	0.263945	0.998	0.983	2.7697e-35
FCGR1B	1.27031e-39	-0.295551	0.54	0.665	4.01265e-35
TPT1	1.52931e-39	0.322739	1	1	4.83077e-35
RPL22L1	2.10717e-39	-0.36334	0.862	0.904	6.65613e-35
CORO1C	2.89692e-39	0.272158	0.979	0.923	9.15079e-35
DDX17	3.72945e-39	0.255687	0.956	0.831	1.17806e-34
NPM1	3.86301e-39	-0.437965	0.996	0.996	1.22025e-34
PLEKHB2	2.02636e-38	0.250622	0.965	0.904	6.40086e-34
APOC1	4.4126e-38	-0.463737	1	1	1.39385e-33
STAC	5.71447e-38	-0.336509	0.766	0.804	1.80509e-33
CNN2	9.03015e-38	-0.274908	0.582	0.711	2.85244e-33
PDIA6	9.54175e-38	0.271769	0.963	0.897	3.01405e-33
PRDX1	1.55569e-37	0.285235	1	0.998	4.91411e-33
DDIT3	1.72726e-37	-0.410959	0.64	0.732	5.45608e-33
PSME4	2.81444e-37	0.262089	0.738	0.568	8.89026e-33
FABP5	7.69403e-37	0.340498	0.999	0.995	2.43039e-32
AC013457.1	1.44945e-36	0.26774	0.317	0.119	4.57851e-32
RGS1	2.67177e-36	0.265285	0.447	0.23	8.4396e-32
PMP22	2.87176e-36	0.264654	0.738	0.53	9.07132e-32
RGS2	2.87346e-36	0.368737	0.543	0.342	9.07668e-32
DNAJA1	3.72968e-36	0.284986	0.995	0.977	1.17813e-31
AVPI1	5.22233e-36	0.27181	0.879	0.777	1.64963e-31
GDF15	7.07563e-36	-1.01764	0.247	0.422	2.23505e-31
TCF7L2	1.02907e-35	0.274905	0.921	0.772	3.25064e-31
CXCL8	1.53114e-35	-0.631553	0.158	0.329	4.83656e-31
GSN	1.6132e-35	0.425648	0.983	0.93	5.09577e-31
SLC16A3	1.64614e-35	0.251224	0.955	0.875	5.19982e-31
HLA-DQB1	1.72629e-35	-0.35237	0.997	0.996	5.45301e-31
GCA	1.91377e-35	0.323231	0.945	0.85	6.04522e-31
GSTP1	2.81415e-35	-0.287159	0.999	0.998	8.88934e-31
H1F0	4.82777e-35	-0.272744	0.266	0.45	1.525e-30
CDKN1A	5.25505e-35	-0.517185	0.593	0.713	1.65996e-30
PDLIM1	7.65634e-35	0.399898	0.896	0.777	2.41848e-30
UBC	8.82133e-35	-0.370047	1	0.993	2.78648e-30
RPS4X	1.04594e-34	0.266782	1	0.999	3.30393e-30
PKM	3.60199e-34	-0.435771	0.997	0.961	1.1378e-29
ATF4	3.61988e-34	-0.416306	0.895	0.895	1.14345e-29
MEA1	3.96249e-34	-0.251904	0.789	0.818	1.25167e-29
ROMO1	4.01589e-34	-0.370094	0.963	0.935	1.26854e-29
LGMN	7.12974e-34	0.647611	0.78	0.659	2.25214e-29
LINC02154	1.04985e-33	-0.717253	0.177	0.344	3.31625e-29
PAG1	1.33719e-33	0.333652	0.883	0.724	4.22392e-29
IL1RN	1.4608e-33	0.45636	0.616	0.393	4.61439e-29
GCHFR	1.56325e-33	-0.361633	0.995	0.997	4.93801e-29
ALKBH7	2.29845e-33	-0.260108	0.923	0.934	7.26033e-29
HIPK2	2.91496e-33	0.250207	0.849	0.678	9.20778e-29
IER2	6.26465e-33	-0.421773	0.775	0.817	1.97888e-28
IDI1	6.32273e-33	0.252742	0.682	0.485	1.99722e-28
FXYD5	1.12424e-32	-0.271295	0.974	0.976	3.55126e-28
NR4A3	1.18378e-32	0.261765	0.523	0.327	3.73933e-28
ARRB2	1.98971e-32	-0.275309	0.967	0.962	6.28509e-28
ENG	3.10726e-32	-0.269066	0.898	0.897	9.8152e-28
ASAH1	5.07649e-32	-0.26374	0.999	0.992	1.60356e-27
ARF5	8.18642e-32	-0.266546	0.883	0.887	2.58593e-27
LGALS3	8.5368e-32	-0.305155	1	0.999	2.69661e-27
RAB5C	9.06011e-32	-0.267842	0.992	0.985	2.86191e-27
HLA-A	1.4472e-31	-0.41625	0.999	0.994	4.57141e-27
FPR1	2.00256e-31	0.39354	0.788	0.707	6.32568e-27
GLUL	2.27448e-31	-0.45235	0.999	0.997	7.18464e-27
HMGN2	4.75837e-31	-0.284627	0.992	0.985	1.50307e-26
COMT	6.70733e-31	-0.257206	0.995	0.99	2.11871e-26
SNX2	1.00066e-30	0.265736	0.996	0.967	3.16087e-26
ARHGAP18	1.44123e-30	0.258437	0.983	0.956	4.55257e-26
BCAP31	1.51759e-30	-0.311062	0.995	0.986	4.79377e-26
C1QB	5.02507e-30	-0.299426	1	0.988	1.58732e-25
RNF114	1.04815e-29	-0.253304	0.8	0.834	3.31091e-25
PIM3	1.77822e-29	-0.276843	0.753	0.802	5.61705e-25
CYP51A1	2.85627e-29	0.252094	0.552	0.357	9.02237e-25
ZFAS1	3.48332e-29	-0.607366	0.992	0.965	1.10031e-24
CREG1	4.18196e-29	-0.298046	0.977	0.962	1.321e-24
TUBA1B	5.12341e-29	0.315737	0.999	0.988	1.61838e-24
TUBA1A	8.79452e-29	0.31992	0.828	0.672	2.77801e-24
PPP2R1A	4.74764e-28	-0.258883	0.766	0.8	1.49968e-23
AKR1B1	8.32246e-28	-0.319248	0.919	0.927	2.6289e-23
IGHG1	1.00661e-27	0.283531	0.115	0.015	3.17968e-23
ABHD12	1.72388e-27	-0.257243	0.853	0.852	5.44538e-23
PPIA	3.01922e-27	-0.295024	0.999	0.999	9.53713e-23
IGSF6	3.43763e-27	0.356178	0.974	0.894	1.08588e-22
FKBP8	4.67302e-27	-0.256127	0.939	0.918	1.47611e-22
PLSCR1	8.21497e-27	-0.28352	0.913	0.905	2.59494e-22
LMNA	8.24415e-27	0.349151	0.982	0.951	2.60416e-22
ACOT7	1.17628e-26	0.273073	0.778	0.622	3.71563e-22
ATOX1	1.2734e-26	-0.269055	0.975	0.975	4.0224e-22
HLA-E	1.61733e-26	-0.250316	0.995	0.997	5.10881e-22
CD82	4.13352e-26	-0.27599	0.646	0.712	1.3057e-21
TSPAN3	5.8203e-26	-0.521766	0.895	0.841	1.83852e-21
MX1	1.23493e-25	-0.357137	0.675	0.763	3.9009e-21
HCST	2.1402e-25	0.378916	0.938	0.854	6.76045e-21
UGCG	5.29139e-25	-0.271714	0.553	0.657	1.67144e-20
ECH1	6.33407e-25	-0.255191	0.979	0.968	2.00081e-20
OTOA	6.50376e-25	-0.386984	0.4	0.516	2.05441e-20
BLVRB	1.61472e-24	-0.39583	0.943	0.936	5.10059e-20
ID2	3.94244e-24	0.292118	0.915	0.825	1.24534e-19
LIPA	8.58442e-24	0.265866	0.979	0.932	2.71165e-19
NOP53	1.03986e-23	-0.27139	0.933	0.921	3.28472e-19
CDC37	3.8244e-23	-0.300479	0.974	0.946	1.20805e-18
EIF1B	3.6331e-22	-0.36414	0.932	0.887	1.14762e-17
IFI27	5.68228e-22	-1.5847	0.294	0.422	1.79492e-17
CXCL3	8.83185e-22	-0.787513	0.758	0.83	2.78981e-17
AZI2	1.39205e-21	0.301741	0.85	0.752	4.39721e-17
INTS6	8.59362e-21	0.301161	0.808	0.677	2.71455e-16
ZFAND5	9.13968e-21	0.309096	0.98	0.939	2.88704e-16
IL7R	4.6668e-20	0.360581	0.827	0.704	1.47415e-15
OASL	5.09026e-20	-0.36124	0.684	0.712	1.60791e-15
C9orf16	5.82816e-20	0.274825	0.99	0.969	1.841e-15
USF2	1.58789e-19	-0.266636	0.898	0.888	5.01581e-15
LYZ	2.60557e-19	-0.466256	0.999	0.997	8.23046e-15
EPB41L4A-AS1	7.82857e-18	-0.366189	0.503	0.56	2.47289e-13
BTG1	1.23891e-17	0.281677	0.983	0.942	3.91347e-13
RHBDD2	5.75799e-17	-0.295265	0.86	0.812	1.81883e-12
HIF1A	7.29355e-17	-0.270527	0.633	0.699	2.30389e-12
MCEMP1	7.30381e-17	-0.36257	0.977	0.922	2.30713e-12
MGST1	7.56008e-17	-0.283575	0.817	0.853	2.38808e-12
JUN	1.58001e-16	-0.433458	0.961	0.943	4.99094e-12
EREG	3.34134e-16	0.256067	0.303	0.176	1.05546e-11
EMP3	4.12812e-15	0.255873	0.995	0.985	1.30399e-10
IFI6	3.02416e-14	-0.533638	0.965	0.935	9.55272e-10
SCD	6.21342e-14	0.576381	0.911	0.836	1.96269e-09
CITED2	1.45312e-13	-0.323247	0.956	0.907	4.59011e-09
HLA-DQA1	2.34915e-13	0.511031	0.983	0.956	7.42049e-09
PSME2	2.8752e-13	-0.316988	0.995	0.979	9.08218e-09
KLF4	3.29751e-13	-0.272816	0.934	0.916	1.04162e-08
ALAS1	6.56016e-13	-0.252365	0.814	0.816	2.07222e-08
SAT1	7.16917e-12	-0.310178	0.999	1	2.2646e-07
LDHB	2.05073e-11	-0.295351	0.975	0.944	6.47785e-07
MT1E	3.24364e-11	-0.367573	0.267	0.151	1.0246e-06
S100A6	4.43783e-11	-0.253449	1	1	1.40182e-06
LGALS1	4.87335e-11	0.254667	0.999	0.998	1.53939e-06
MT1G	6.02136e-11	-0.790565	0.095	0.172	1.90203e-06
DNAJB1	6.87527e-11	-0.438365	0.824	0.832	2.17176e-06
CCL4L2	1.28326e-10	-0.322581	0.078	0.151	4.05356e-06
INHBA	1.6469e-10	0.412394	0.814	0.733	5.20223e-06
NPEPPS	9.03786e-10	0.265808	0.684	0.594	2.85488e-05
FOS	1.17137e-09	-0.431132	0.98	0.937	3.70013e-05
HMOX1	1.64483e-09	-0.353253	0.889	0.86	5.19567e-05
TGM2	1.94735e-09	-0.335404	0.837	0.841	6.15129e-05
PLIN2	3.26438e-09	-0.283065	0.999	0.992	0.000103115
APOC2	8.84225e-09	0.393848	0.539	0.428	0.000279309
ACTB	9.80836e-09	-0.36609	1	1	0.000309826
RGCC	1.98445e-08	-0.257725	0.987	0.965	0.000626848
ISG15	4.036e-08	0.381154	0.887	0.827	0.00127489
CXCL5	6.13828e-08	0.578528	0.455	0.352	0.00193896
TAF1D	1.15311e-07	-0.38152	0.852	0.818	0.00364244
CD68	1.62686e-07	-0.35981	0.999	0.999	0.00513893
CCL20	3.15934e-07	-0.768297	0.121	0.182	0.00997973
GAS5	6.58929e-07	-0.509905	0.858	0.772	0.0208142
MT1X	1.04614e-06	-0.606187	0.35	0.238	0.0330453
FABP4	1.29873e-06	0.343944	0.951	0.907	0.0410242
IL1B	1.99343e-06	-0.679798	0.506	0.562	0.0629685
STMN1	4.14897e-06	-0.265206	0.924	0.891	0.131058
RND3	0.0152115	0.300805	0.439	0.415	1
SOD2	3.442e-05	-0.263117	0.929	0.92	1
CTSC	0.0124762	-0.289598	1	0.995	1
MT1F	0.227667	-0.310062	0.355	0.3	1
HSPA1B	0.00913257	-0.38398	0.698	0.648	1
MIR3945HG	0.000796856	-0.421428	0.733	0.624	1
EIF1	0.000450926	-0.494473	1	0.999	1
MT-ND6	0.00226575	-0.51032	0.799	0.711	1
RBP4	9.71438e-05	-0.564631	0.705	0.693	1
CCL3	0.02072	-0.576743	0.198	0.223	1
CCL4	0.000339652	-1.37352	0.19	0.228	1

## Sheet: 5d
Supplementary Table S5d
Differentially expressed genes in SPP1hi lung macrophages (SSc vs HC)
	p_val	avg_log2FC	pct.1	pct.2	p_val_adj
PRDX1	0	1.3359	0.998	0.969	0
CALM2	0	1.30028	0.995	0.906	0
SPP1	0	4.77262	0.869	0.204	0
SCGB3A1	0	1.8386	0.789	0.122	0
LPL	0	2.47405	0.813	0.157	0
GSTO1	0	1.27446	0.998	0.969	0
CD63	0	1.67994	1	0.991	0
ANXA2	0	1.57345	1	0.992	0
CTSZ	0	2.32888	0.995	0.878	0
LGALS1	0	1.48527	0.998	0.993	0
TMSB4X	2.27616e-305	1.28494	0.999	0.999	5.45618e-301
OAZ1	3.72886e-304	0.833284	1	1	8.93846e-300
CYBA	6.6731e-302	1.07508	1	0.991	1.59961e-297
TXNIP	2.16323e-297	1.92914	0.962	0.662	5.18548e-293
ATP6AP2	2.11593e-296	1.27873	0.959	0.645	5.0721e-292
GNAS	2.92472e-295	1.33495	0.993	0.83	7.01086e-291
ARPC5	1.11768e-293	0.97486	0.994	0.973	2.67919e-289
CALM1	3.39053e-293	1.29032	0.999	0.974	8.12743e-289
CRIP1	9.47197e-290	2.50887	0.957	0.628	2.27052e-285
ARPC2	6.50469e-289	0.958489	1	0.996	1.55924e-284
S100A11	9.76377e-289	0.876737	1	1	2.34047e-284
SRP14	2.24039e-283	0.870305	0.999	0.984	5.37043e-279
NPC2	1.50857e-281	0.975598	1	0.992	3.6162e-277
SCGB1A1	2.55102e-280	1.32455	0.727	0.134	6.11504e-276
VIM	6.94653e-278	1.00784	1	1	1.66515e-273
ATP6V0B	7.09221e-278	0.952614	0.999	0.98	1.70007e-273
CPM	4.94305e-277	1.59967	0.904	0.488	1.1849e-272
CD81	6.85913e-277	1.56471	0.98	0.823	1.6442e-272
RTN4	1.59178e-275	1.05757	0.995	0.92	3.81566e-271
XIST	4.95226e-273	1.55453	0.614	0.024	1.18711e-268
LAPTM5	4.82963e-271	0.883261	1	0.994	1.15771e-266
ATP1B3	5.97753e-269	1.17793	0.988	0.819	1.43287e-264
ANXA5	5.89877e-267	1.04236	1	0.991	1.41399e-262
LIMS1	1.1683e-265	1.32819	0.973	0.742	2.80052e-261
DAB2	1.45791e-263	1.15416	0.985	0.806	3.49476e-259
EMP3	2.85892e-261	1.5154	0.993	0.931	6.85312e-257
EIF4A1	4.23054e-261	0.926214	1	0.988	1.0141e-256
CTSB	7.58571e-258	1.3063	1	0.992	1.81837e-253
CDC42	1.69642e-255	0.956587	0.993	0.872	4.06648e-251
AHNAK	1.96692e-251	1.26408	0.956	0.662	4.7149e-247
SQOR	1.02737e-249	1.17816	0.937	0.605	2.46272e-245
NDUFA13	1.79633e-249	0.854046	0.997	0.954	4.30599e-245
RHOQ	7.56146e-244	1.11129	0.877	0.437	1.81256e-239
TREM2	2.52771e-243	1.61056	0.831	0.344	6.05918e-239
ARL6IP5	1.63599e-242	1.04753	0.947	0.661	3.92162e-238
FABP5	3.62273e-242	1.52081	0.993	0.889	8.68404e-238
RPS29	7.32094e-242	1.12971	0.999	0.971	1.7549e-237
MGST3	1.80772e-239	1.04788	0.984	0.923	4.3333e-235
ACTR2	3.7944e-239	1.10496	0.971	0.782	9.09557e-235
CD84	3.81324e-239	1.38979	0.807	0.337	9.14071e-235
PPP1R14B	1.84113e-237	1.17204	0.858	0.402	4.41336e-233
TYMP	1.17745e-236	1.12785	0.995	0.948	2.82245e-232
PSMA7	1.22389e-236	0.909182	1	0.985	2.93379e-232
CSTB	5.5378e-236	1.20353	1	0.998	1.32747e-231
GNAI2	8.47393e-234	0.996899	0.983	0.857	2.03128e-229
CD99	1.00074e-233	1.07575	0.972	0.755	2.39886e-229
DPYSL2	2.40966e-232	1.14872	0.763	0.247	5.77619e-228
LAMP1	3.06913e-232	1.04987	0.992	0.904	7.35702e-228
FBP1	5.85011e-232	1.54111	0.981	0.86	1.40233e-227
CFL1	1.91854e-231	0.833194	1	0.99	4.59893e-227
CALU	3.40276e-230	1.12138	0.901	0.5	8.15675e-226
FN1	8.45482e-229	3.17656	0.697	0.159	2.0267e-224
MYL12B	4.65136e-227	0.814827	0.997	0.949	1.11498e-222
CTSH	8.92765e-227	1.0932	0.982	0.824	2.14005e-222
RBX1	2.80508e-226	0.889498	0.963	0.739	6.72406e-222
MTDH	1.46305e-225	0.920694	0.986	0.848	3.50708e-221
HLA-DRB1	2.41734e-225	1.11292	0.998	0.956	5.79461e-221
DBI	3.42231e-225	1.05068	0.997	0.97	8.20362e-221
CD59	3.53654e-225	1.32263	0.871	0.47	8.47744e-221
TMBIM6	5.00831e-225	0.810314	0.998	0.953	1.20054e-220
CD44	1.57271e-224	1.22194	0.995	0.947	3.76994e-220
GSN	1.62471e-224	1.63691	0.91	0.556	3.89459e-220
LILRB4	1.7896e-223	1.30942	0.866	0.509	4.28984e-219
S100A10	2.86268e-223	1.21881	1	0.993	6.86213e-219
TSPO	2.25963e-222	0.92083	0.998	0.983	5.41657e-218
LRRFIP1	1.62115e-221	1.09064	0.989	0.908	3.88607e-217
BCAP31	3.11267e-220	1.02404	0.981	0.817	7.46138e-216
A2M	3.8495e-219	1.27298	0.671	0.136	9.22763e-215
CD53	8.8101e-216	0.936325	0.971	0.796	2.11187e-211
ARPC1B	1.73886e-215	0.863754	0.998	0.977	4.16823e-211
ATP6V0E1	5.54114e-214	0.788816	0.998	0.952	1.32827e-209
TGOLN2	4.51906e-213	0.929312	0.937	0.645	1.08327e-208
RNH1	2.44271e-212	0.857682	0.988	0.929	5.85542e-208
PLXDC2	3.5793e-212	1.11624	0.926	0.594	8.57993e-208
ATP5F1E	2.57633e-211	0.63227	1	1	6.17572e-207
SRGN	1.98787e-210	1.22688	0.998	0.957	4.76511e-206
PARK7	4.7351e-210	0.777335	0.989	0.903	1.13505e-205
CCDC88A	1.50986e-209	1.1232	0.973	0.746	3.61929e-205
FLNA	2.85649e-209	1.11056	0.973	0.833	6.84728e-205
RAP1B	8.21274e-209	0.959433	0.97	0.787	1.96868e-204
EFHD2	7.32912e-208	0.991097	0.963	0.757	1.75686e-203
LGMN	9.52178e-208	2.2363	0.832	0.428	2.28247e-203
LMNA	1.03636e-207	1.4165	0.954	0.656	2.48426e-203
ITGB1	1.38652e-205	0.927595	0.966	0.743	3.32363e-201
CMTM6	4.42031e-205	1.00942	0.915	0.575	1.05959e-200
RBPJ	6.27197e-205	1.14011	0.931	0.637	1.50345e-200
RPSA	3.50312e-204	0.821423	1	0.989	8.39733e-200
RPN2	6.71326e-203	0.900476	0.948	0.677	1.60924e-198
PGK1	7.91543e-203	0.936585	0.975	0.795	1.89741e-198
ATP5IF1	3.62245e-202	0.963414	0.883	0.54	8.68337e-198
UBA52	1.17388e-201	0.649261	0.999	0.999	2.81392e-197
MBD2	4.23938e-201	0.918063	0.827	0.394	1.01622e-196
HLA-B	2.7445e-200	0.770191	1	0.999	6.57885e-196
CAPG	1.10123e-198	1.21939	0.996	0.922	2.63976e-194
EIF1AX	1.61666e-198	1.00164	0.885	0.556	3.87529e-194
CELF2	1.96093e-198	1.00535	0.807	0.362	4.70055e-194
POMP	2.28615e-197	0.773409	0.992	0.948	5.48014e-193
RPL10A	4.77406e-197	0.824784	1	0.983	1.14439e-192
CYBB	5.13829e-197	1.40999	0.934	0.735	1.2317e-192
YBX3	6.86092e-197	1.05487	0.931	0.639	1.64463e-192
TAGLN2	7.87151e-197	1.04699	0.986	0.799	1.88688e-192
SDC2	1.04694e-196	1.55457	0.8	0.334	2.50962e-192
SLC25A3	4.12056e-196	0.748099	0.99	0.92	9.8774e-192
PSAP	6.13905e-196	0.909514	1	0.991	1.47159e-191
ALCAM	1.83748e-195	1.32011	0.88	0.531	4.40462e-191
CD68	1.8957e-195	0.823387	1	0.987	4.54419e-191
RPS4Y1	5.82208e-195	-0.947241	0.278	0.84	1.39561e-190
ITGAM	8.20074e-195	1.04709	0.769	0.318	1.9658e-190
SEPTIN7	1.07529e-194	0.850889	0.911	0.596	2.57759e-190
PTMA	1.12903e-194	0.728049	0.999	0.999	2.7064e-190
WASF2	1.32958e-194	0.857172	0.899	0.565	3.18714e-190
CAP1	1.66753e-194	0.907889	0.987	0.882	3.99725e-190
HSP90AA1	1.98652e-194	0.836255	1	0.98	4.76188e-190
FNIP2	2.0573e-192	1.30892	0.855	0.463	4.93156e-188
NAGK	2.55376e-192	1.07521	0.83	0.467	6.12163e-188
CHCHD2	3.02414e-192	0.64349	1	0.988	7.24917e-188
ENO1	1.61756e-191	0.86855	0.997	0.967	3.87746e-187
MYL6	1.89644e-191	0.73619	1	0.999	4.54595e-187
CLTA	3.19801e-191	0.741333	0.992	0.927	7.66596e-187
CCL18	1.83897e-190	2.2987	0.863	0.446	4.40819e-186
HMGB1	2.05861e-190	0.75416	0.997	0.95	4.93469e-186
TIMP2	2.21873e-190	0.949374	0.972	0.739	5.31851e-186
YBX1	2.65783e-190	0.666047	1	1	6.37109e-186
IQGAP2	3.64253e-190	0.970689	0.802	0.379	8.73151e-186
ATP6V1B2	1.32094e-189	0.924542	0.953	0.713	3.16643e-185
ANXA4	9.75498e-189	1.01554	0.9	0.63	2.33837e-184
SAMHD1	2.93459e-187	1.00082	0.945	0.698	7.0345e-183
RGCC	1.08788e-186	1.58454	0.949	0.661	2.60775e-182
NDUFS6	1.41026e-186	0.796628	0.958	0.731	3.38054e-182
VAMP8	5.18689e-186	0.759286	0.993	0.957	1.24335e-181
BRI3	8.61581e-186	0.988738	0.997	0.906	2.0653e-181
MSN	2.25558e-185	0.930614	0.937	0.666	5.40686e-181
PDIA6	5.81416e-185	0.999343	0.945	0.712	1.39371e-180
H2AFY	1.52355e-184	0.776828	0.996	0.931	3.65211e-180
SFTPC	2.66093e-184	0.892273	0.7	0.206	6.37852e-180
POLR2L	5.54964e-184	0.816915	0.968	0.74	1.3303e-179
CALM3	9.08524e-184	1.39474	0.926	0.687	2.17782e-179
RPL35	2.02033e-183	0.693162	1	0.999	4.84294e-179
NDUFC2	4.09782e-183	0.822594	0.951	0.737	9.82289e-179
MATK	5.77494e-183	1.31716	0.613	0.141	1.38431e-178
AP2S1	4.06495e-182	0.713221	0.995	0.974	9.7441e-178
S100A6	1.04687e-181	0.779913	1	0.997	2.50944e-177
PPT1	2.04321e-181	0.855621	0.957	0.731	4.89778e-177
HLA-DRA	2.10569e-181	1.02569	0.999	0.991	5.04755e-177
HCST	2.1579e-181	1.25913	0.907	0.638	5.17271e-177
ZEB2	3.09183e-181	1.09111	0.953	0.749	7.41142e-177
CYFIP1	4.63924e-181	0.916202	0.826	0.451	1.11207e-176
YWHAB	9.31221e-181	0.749188	0.991	0.899	2.23223e-176
VPS29	9.42372e-181	0.838725	0.939	0.719	2.25896e-176
MFSD12	9.48105e-180	1.29284	0.82	0.452	2.2727e-175
TPP1	1.035e-179	0.810448	0.96	0.753	2.48101e-175
CHIT1	1.17574e-179	3.70793	0.5	0.049	2.81838e-175
MTRNR2L1	1.4215e-179	-0.739213	0.02	0.353	3.40748e-175
CIB1	3.56465e-179	0.7715	0.958	0.743	8.54483e-175
DDX5	3.22992e-178	0.833729	0.993	0.929	7.74244e-174
ITGAX	8.66091e-178	0.944051	0.901	0.541	2.07611e-173
H3F3A	1.7171e-177	0.66053	1	0.997	4.11606e-173
AC020656.1	1.80687e-177	1.4008	0.775	0.33	4.33124e-173
ROCK1	2.18372e-177	0.873436	0.918	0.605	5.2346e-173
TIMM8B	2.26632e-177	0.861029	0.916	0.639	5.4326e-173
NCEH1	7.61272e-176	1.01527	0.881	0.551	1.82484e-171
SELENOF	9.05906e-176	0.762833	0.938	0.687	2.17155e-171
REEP5	2.13426e-175	0.781725	0.977	0.819	5.11604e-171
SH3BGRL	6.99701e-174	0.852244	0.973	0.865	1.67725e-169
TUBA1B	1.40207e-173	1.09576	0.988	0.935	3.3609e-169
ASAP1	2.37296e-173	0.958245	0.744	0.331	5.68823e-169
CAST	3.80702e-173	0.804569	0.959	0.78	9.12582e-169
LAMTOR5	9.45306e-173	0.727175	0.97	0.784	2.26599e-168
RAB1A	1.81087e-172	0.850011	0.916	0.657	4.34085e-168
ZNF706	4.34362e-172	0.775136	0.978	0.873	1.04121e-167
OSBPL8	7.5598e-172	1.31512	0.847	0.486	1.81216e-167
GALNT1	1.76199e-171	0.830697	0.775	0.36	4.22367e-167
M6PR	3.99521e-171	0.836576	0.961	0.791	9.57692e-167
FAM20C	9.20905e-171	1.03446	0.681	0.252	2.2075e-166
CD47	2.0973e-170	0.926891	0.863	0.528	5.02744e-166
PRDX4	4.19433e-170	0.79501	0.747	0.309	1.00542e-165
SSR4	4.51575e-170	0.69134	0.99	0.92	1.08247e-165
DYNLL1	4.83194e-170	0.866972	0.989	0.924	1.15827e-165
SLC1A3	8.6668e-170	0.908914	0.691	0.254	2.07752e-165
CHMP2A	1.74507e-169	0.767537	0.918	0.638	4.18311e-165
COX6C	6.48434e-169	0.690993	0.987	0.929	1.55436e-164
EIF4G2	1.18976e-168	0.865972	0.981	0.868	2.85197e-164
CTSS	1.33292e-168	1.0575	0.997	0.955	3.19514e-164
RPL38	1.82401e-168	0.75072	0.999	0.98	4.37233e-164
RAB2A	6.58005e-168	0.73523	0.926	0.627	1.5773e-163
PDXK	9.66311e-168	0.947249	0.969	0.808	2.31635e-163
RPS17	2.03903e-167	0.847361	0.998	0.948	4.88775e-163
SERF2	2.14435e-167	0.529989	1	1	5.14023e-163
EMP1	2.73832e-167	1.41469	0.829	0.447	6.56402e-163
MTPN	6.0577e-167	0.770031	0.939	0.689	1.45209e-162
HM13	7.47199e-167	0.882047	0.941	0.708	1.79111e-162
GLIPR1	1.38571e-166	0.964816	0.803	0.391	3.32168e-162
YWHAZ	1.6291e-166	0.842736	0.983	0.904	3.90512e-162
PSMD7	2.50524e-166	0.810069	0.911	0.626	6.00532e-162
RGS1	4.03906e-166	1.47298	0.687	0.258	9.68202e-162
ACTR3	1.80255e-165	0.793174	0.98	0.859	4.32089e-161
CAPZA1	3.28777e-165	0.80909	0.912	0.61	7.88111e-161
CD9	1.66573e-164	1.22564	0.966	0.738	3.99292e-160
NEDD8	1.61249e-163	0.679368	0.974	0.857	3.86531e-159
SRSF9	9.84772e-163	0.772346	0.874	0.533	2.3606e-158
PTPRC	1.21413e-162	0.87943	0.916	0.647	2.91039e-158
LEPROT	1.21492e-162	0.822245	0.906	0.599	2.91229e-158
VAPA	1.57931e-162	0.73021	0.963	0.785	3.78577e-158
SGK1	1.8953e-162	1.00761	0.945	0.677	4.54323e-158
ARID5B	2.49277e-162	1.06829	0.603	0.167	5.97542e-158
ATP5F1B	3.44632e-162	0.731799	0.982	0.875	8.26117e-158
RAC1	3.97097e-162	0.621411	0.997	0.989	9.51881e-158
LIPA	4.10807e-162	1.22625	0.932	0.711	9.84746e-158
DAD1	8.74025e-162	0.751863	0.96	0.802	2.09513e-157
ATP5ME	2.80654e-161	0.819739	0.965	0.815	6.72755e-157
GMFG	6.0638e-161	0.80557	0.946	0.702	1.45355e-156
SYNCRIP	1.01588e-160	0.817984	0.824	0.428	2.43517e-156
TMBIM4	1.77115e-160	0.722999	0.966	0.782	4.24561e-156
EMILIN2	2.68449e-160	0.815203	0.842	0.491	6.435e-156
UBL5	7.44439e-160	0.604987	0.992	0.955	1.7845e-155
RAB10	2.38533e-159	0.795057	0.919	0.659	5.71788e-155
RAB7A	3.60701e-159	0.703385	0.962	0.812	8.64635e-155
CD276	1.07051e-158	0.89429	0.592	0.159	2.56613e-154
NDUFA4	3.76717e-158	0.667203	0.996	0.964	9.03028e-154
ATP5MPL	4.73912e-158	0.645636	0.982	0.892	1.13601e-153
HNRNPK	1.11267e-157	0.752029	0.969	0.822	2.66718e-153
NDUFB8	1.40343e-157	0.711853	0.953	0.787	3.36417e-153
ANXA11	4.43045e-157	0.934306	0.921	0.666	1.06202e-152
NDUFB7	5.08333e-157	0.733236	0.934	0.745	1.21853e-152
CORO1C	6.71182e-157	0.812424	0.923	0.659	1.60889e-152
HSD3B7	3.81203e-156	0.927641	0.716	0.316	9.13782e-152
RPL37A	1.71316e-155	0.752727	1	1	4.10661e-151
RPL27	2.04318e-155	0.612039	1	0.994	4.89771e-151
ABHD2	1.28341e-154	0.930776	0.732	0.337	3.07647e-150
SEPTIN11	5.80074e-154	0.806457	0.655	0.226	1.39049e-149
AKAP13	6.84607e-154	0.861332	0.871	0.544	1.64107e-149
CHST11	1.01729e-153	0.868374	0.818	0.456	2.43855e-149
GLIPR2	1.1963e-153	0.899796	0.945	0.721	2.86765e-149
CTSL	3.05267e-153	1.33981	0.989	0.927	7.31755e-149
LAPTM4A	4.968e-153	0.749963	0.936	0.696	1.19088e-148
SPCS2	8.17153e-153	0.730357	0.941	0.698	1.9588e-148
MFSD1	1.95878e-152	0.798838	0.908	0.628	4.69539e-148
HNRNPA2B1	2.08935e-152	0.744304	0.988	0.908	5.00839e-148
RPL21	2.18352e-152	0.66244	1	0.996	5.23412e-148
CAPNS1	2.94959e-152	0.750296	0.856	0.529	7.07046e-148
APRT	4.27865e-152	0.687666	0.961	0.795	1.02563e-147
ZFAND5	2.07169e-151	0.872798	0.961	0.798	4.96604e-147
SSB	2.48091e-151	0.746196	0.899	0.61	5.94699e-147
GRN	7.06054e-151	0.768794	0.998	0.962	1.69248e-146
ATP6V1F	1.11854e-150	0.612941	0.998	0.991	2.68125e-146
ATP5MC1	5.64993e-150	0.73511	0.86	0.53	1.35434e-145
MICOS10	6.15931e-150	0.693805	0.975	0.843	1.47645e-145
ACP2	1.07663e-149	0.946635	0.676	0.289	2.58079e-145
RPL7	1.46335e-149	0.734551	1	0.978	3.50779e-145
TPM3	1.53324e-149	0.798381	0.99	0.88	3.67533e-145
HNRNPA3	2.05696e-149	0.878091	0.923	0.698	4.93074e-145
RHOA	2.4592e-149	0.570225	1	0.99	5.89495e-145
HEXB	5.23611e-149	0.760581	0.973	0.829	1.25515e-144
SLIRP	6.553e-149	0.757013	0.899	0.623	1.57082e-144
ATP5F1A	2.04494e-148	0.750053	0.905	0.647	4.90193e-144
PLEKHB2	2.24298e-148	0.797285	0.928	0.705	5.37665e-144
ATP6V1D	2.7876e-148	0.773298	0.841	0.498	6.68216e-144
ATP5PF	8.65039e-148	0.637878	0.978	0.896	2.07358e-143
HNRNPU	3.15188e-147	0.8906	0.954	0.794	7.55536e-143
PSMB1	4.30592e-147	0.681053	0.976	0.853	1.03217e-142
MORF4L1	8.48873e-146	0.687529	0.964	0.809	2.03483e-141
CD109	1.1405e-145	0.780707	0.503	0.097	2.7339e-141
RPL13A	2.19081e-145	0.739184	1	0.976	5.25159e-141
NME2	2.31626e-145	0.53566	0.998	0.995	5.55232e-141
AP1S2	4.01508e-145	0.850371	0.785	0.428	9.62454e-141
ADAM10	4.07468e-145	0.801891	0.825	0.465	9.76741e-141
LHFPL2	4.71243e-145	0.910071	0.787	0.431	1.12962e-140
SLAMF8	6.56269e-145	0.830935	0.675	0.284	1.57314e-140
RPS11	7.96062e-145	0.73214	0.999	0.976	1.90824e-140
IQGAP1	2.6019e-144	0.804019	0.955	0.766	6.23702e-140
TMED9	2.88332e-144	0.705495	0.882	0.568	6.91161e-140
PPIA	4.0909e-144	0.536823	1	0.992	9.80631e-140
HSP90AB1	4.40147e-144	0.708158	0.999	0.971	1.05508e-139
BCAT1	5.1469e-144	0.873955	0.802	0.435	1.23376e-139
PET100	2.79384e-143	0.71483	0.861	0.553	6.69712e-139
FAIM	5.70007e-143	0.934128	0.477	0.084	1.36636e-138
CEBPB	5.83478e-142	0.89387	0.991	0.927	1.39865e-137
TXNL4A	7.00182e-142	0.722548	0.786	0.432	1.67841e-137
FPR3	1.17216e-141	1.0296	0.695	0.326	2.80978e-137
LMAN2	1.65426e-141	0.666213	0.931	0.714	3.96542e-137
IFI16	2.61886e-141	0.790978	0.81	0.449	6.27768e-137
AKR1A1	4.75947e-141	0.767769	0.931	0.754	1.14089e-136
FKBP1A	5.38009e-141	0.70089	0.983	0.785	1.28966e-136
SPPL2A	7.13335e-141	0.698105	0.76	0.378	1.70994e-136
GM2A	7.34399e-141	1.4074	0.832	0.565	1.76043e-136
RNF130	2.14736e-140	0.696511	0.983	0.883	5.14745e-136
RPL3	2.29323e-140	0.684178	0.997	0.994	5.49711e-136
GUK1	2.45906e-140	0.616394	0.978	0.878	5.89462e-136
RNF13	2.94168e-140	0.747879	0.967	0.779	7.05151e-136
NAP1L1	3.67497e-140	0.788427	0.919	0.66	8.80927e-136
RPL27A	8.81478e-140	0.793599	0.999	0.933	2.11299e-135
GPNMB	9.09669e-140	1.0313	0.984	0.768	2.18057e-135
PKM	1.26285e-139	0.678781	0.998	0.937	3.02717e-135
SERBP1	1.72119e-139	0.709331	0.971	0.815	4.12587e-135
COX4I1	5.02841e-139	0.527893	1	0.995	1.20536e-134
LAMP2	6.6659e-139	0.801784	0.94	0.703	1.59788e-134
GNB1	9.51614e-139	0.733517	0.924	0.672	2.28111e-134
NDUFS5	1.74756e-138	0.586696	0.992	0.944	4.18907e-134
ATP1A1	4.75051e-138	0.839764	0.884	0.621	1.13875e-133
ITPA	6.7086e-138	0.685012	0.745	0.373	1.60812e-133
ARPC4	7.06378e-138	0.750289	0.919	0.651	1.69326e-133
PRPF40A	1.47641e-137	0.70085	0.896	0.611	3.53911e-133
CD86	1.93214e-137	0.806062	0.683	0.296	4.63154e-133
RBMS1	2.30158e-137	0.789628	0.826	0.5	5.51712e-133
TNS3	2.36884e-137	0.821134	0.767	0.433	5.67834e-133
NRP2	3.23049e-137	0.828635	0.676	0.295	7.7438e-133
PSMD8	1.59673e-136	0.655464	0.964	0.833	3.82753e-132
SKAP2	1.59696e-136	0.726322	0.825	0.491	3.82808e-132
MRPL51	2.11065e-136	0.703052	0.866	0.596	5.05945e-132
KIAA0930	2.59547e-136	0.997034	0.776	0.447	6.2216e-132
AHCYL1	3.35604e-136	0.737502	0.782	0.414	8.04475e-132
SNRPE	3.62367e-136	0.71601	0.817	0.471	8.68629e-132
ZFP36L2	7.34473e-136	0.908017	0.931	0.751	1.76061e-131
GNB4	1.24539e-135	0.809396	0.783	0.455	2.98533e-131
VDAC1	2.25759e-135	0.618794	0.981	0.87	5.41167e-131
FKBP5	2.89577e-135	0.991513	0.752	0.425	6.94144e-131
S100A9	2.9896e-135	1.09173	0.955	0.881	7.16637e-131
KCTD12	7.91505e-135	0.922432	0.846	0.513	1.89732e-130
RPL23	1.37859e-134	0.781461	0.997	0.914	3.30461e-130
GNAQ	1.74051e-134	0.77966	0.775	0.405	4.17218e-130
ALDOA	1.90445e-134	-1.58294	0.361	0.649	4.56516e-130
ATP5PB	3.61004e-134	0.634689	0.947	0.758	8.65362e-130
C15orf48	4.30093e-134	1.0147	0.809	0.402	1.03098e-129
COPS9	4.61464e-134	0.668806	0.919	0.697	1.10617e-129
EIF5B	1.99428e-133	0.7282	0.844	0.519	4.78049e-129
ADGRE5	2.62367e-133	0.969578	0.768	0.383	6.2892e-129
DUSP1	2.68449e-133	0.911742	0.992	0.955	6.43498e-129
PSMA4	3.85741e-133	0.701128	0.874	0.596	9.24659e-129
APLP2	5.68643e-133	0.67411	0.999	0.915	1.36309e-128
DSTN	1.91844e-132	0.735307	0.835	0.526	4.59869e-128
TMED10	2.50571e-132	0.65615	0.944	0.761	6.00644e-128
ATP5PD	4.69529e-132	0.623147	0.955	0.859	1.12551e-127
SCP2	5.07982e-132	0.731962	0.87	0.605	1.21768e-127
RBM8A	5.94522e-132	0.718004	0.932	0.691	1.42513e-127
DCAF7	6.14501e-132	0.719687	0.727	0.353	1.47302e-127
DNAJC8	9.07136e-132	0.706061	0.849	0.55	2.1745e-127
GUSB	1.05998e-131	0.804586	0.822	0.521	2.54087e-127
RPS4X	1.92847e-131	0.697897	1	0.996	4.62274e-127
TLN1	3.51006e-131	0.740038	0.892	0.614	8.41396e-127
TMEM50A	3.61891e-131	0.623758	0.924	0.715	8.67488e-127
FERMT3	3.69417e-131	0.767076	0.892	0.646	8.8553e-127
COX7A2	8.91014e-131	0.548297	0.995	0.968	2.13585e-126
PLEK	1.01639e-130	1.05447	0.823	0.489	2.43638e-126
SNRPB	2.19147e-130	0.667169	0.921	0.706	5.25318e-126
RPS9	6.18615e-130	0.589915	1	0.998	1.48288e-125
MS4A4A	6.30007e-130	1.02853	0.891	0.707	1.51019e-125
DEK	1.49376e-129	0.726246	0.911	0.681	3.58069e-125
ANXA1	1.88858e-129	1.02073	0.995	0.946	4.52712e-125
ATP6V1G1	4.16747e-129	0.655268	0.997	0.948	9.98985e-125
SCARB2	4.43155e-129	0.699279	0.885	0.62	1.06229e-124
PDIA3	4.93781e-129	0.760343	0.948	0.796	1.18364e-124
TMEM59	6.77052e-129	0.719482	0.95	0.763	1.62296e-124
DPP7	2.44007e-128	0.663342	0.943	0.795	5.8491e-124
CDV3	3.73814e-128	0.74105	0.918	0.62	8.9607e-124
DDX3X	6.97902e-128	0.719591	0.9	0.64	1.67294e-123
RPS10	1.20776e-127	0.764728	0.934	0.638	2.89512e-123
NDUFB1	1.60573e-127	0.686799	0.902	0.67	3.8491e-123
C11orf58	2.37552e-127	0.619087	0.921	0.679	5.69436e-123
COX7B	3.23623e-127	0.622415	0.985	0.908	7.75757e-123
LAMTOR2	4.09568e-127	0.671233	0.895	0.654	9.81775e-123
TRIR	4.86344e-127	0.587092	0.96	0.814	1.16582e-122
PSMB3	9.44359e-127	0.603755	0.964	0.814	2.26372e-122
C3AR1	1.05347e-126	0.890199	0.749	0.41	2.52526e-122
CXCR4	1.99949e-126	1.15953	0.704	0.359	4.79297e-122
SH3BP5	3.34556e-126	0.90195	0.792	0.459	8.01965e-122
DYNC1I2	3.66241e-126	0.65874	0.775	0.408	8.77916e-122
SCAF11	3.68704e-126	0.685859	0.896	0.625	8.8382e-122
CCT5	6.61799e-126	0.696834	0.91	0.707	1.5864e-121
DYNLRB1	7.60788e-126	0.708064	0.829	0.496	1.82369e-121
CD48	1.43562e-125	1.07177	0.719	0.39	3.44133e-121
MYOF	1.88298e-125	0.751982	0.633	0.26	4.51369e-121
TAPBP	3.43674e-125	0.727839	0.871	0.614	8.2382e-121
MOB1A	4.96431e-125	0.64717	0.944	0.754	1.18999e-120
PAPSS1	8.26724e-125	0.769036	0.713	0.358	1.98174e-120
DDT	1.51925e-124	0.670449	0.905	0.684	3.64178e-120
RAN	1.54247e-124	0.595696	0.98	0.907	3.69746e-120
MAFB	1.7124e-124	0.976336	0.88	0.632	4.10481e-120
NDUFAB1	2.00815e-124	0.636046	0.917	0.717	4.81373e-120
RAB31	2.77108e-124	0.720052	0.934	0.682	6.64255e-120
CLIC1	5.66017e-124	0.577038	0.998	0.994	1.3568e-119
YWHAQ	6.91972e-124	0.718011	0.839	0.547	1.65873e-119
ABCA1	9.8156e-124	0.940671	0.733	0.414	2.3529e-119
FIS1	2.10134e-123	0.629349	0.921	0.696	5.03712e-119
RAB14	3.33675e-123	0.633161	0.809	0.486	7.99852e-119
METRNL	3.38755e-123	0.744122	0.808	0.464	8.12029e-119
NDUFS2	5.7387e-123	0.618702	0.777	0.435	1.37562e-118
FAM120A	7.77556e-123	0.726944	0.796	0.465	1.86388e-118
SSBP1	1.6459e-122	0.638946	0.896	0.645	3.94539e-118
NRP1	1.78844e-122	0.786006	0.624	0.251	4.28707e-118
XRCC5	2.58041e-122	0.635623	0.886	0.638	6.18549e-118
COX5B	2.7839e-122	0.617084	0.994	0.969	6.67329e-118
CLTC	4.43776e-122	0.72578	0.867	0.584	1.06378e-117
ATP5PO	4.85146e-122	0.606282	0.956	0.84	1.16294e-117
BLOC1S1	5.09457e-122	0.560066	0.983	0.922	1.22122e-117
NDUFA1	5.81035e-122	0.567741	0.982	0.91	1.3928e-117
QKI	6.28993e-122	0.667053	0.878	0.571	1.50776e-117
LCP1	6.69019e-122	0.727157	0.97	0.855	1.6037e-117
SMIM30	8.20697e-122	0.6958	0.687	0.319	1.96729e-117
CYCS	1.49476e-121	0.744939	0.941	0.774	3.58308e-117
MRAS	1.67298e-121	0.864294	0.618	0.253	4.0103e-117
PHB	3.25354e-121	0.634797	0.864	0.609	7.79907e-117
TAF10	5.96012e-121	0.655997	0.766	0.415	1.4287e-116
UQCR11	6.94829e-121	0.51472	0.996	0.961	1.66557e-116
UBB	2.96433e-120	0.647702	0.996	0.967	7.10579e-116
PBDC1	4.03858e-120	0.690831	0.691	0.325	9.68087e-116
HERPUD1	5.5429e-120	0.827686	0.845	0.568	1.32869e-115
SNX5	6.0077e-120	0.628896	0.8	0.477	1.44011e-115
UBE2L3	8.66565e-120	0.609388	0.899	0.66	2.07724e-115
MMP9	1.49257e-119	2.91803	0.358	0.03	3.57783e-115
SELENOT	1.56714e-119	0.616464	0.874	0.607	3.75658e-115
RRBP1	2.2152e-119	0.646608	0.772	0.426	5.31006e-115
TCIRG1	2.75222e-119	0.724747	0.931	0.749	6.59736e-115
NTAN1	3.63562e-119	0.883434	0.743	0.425	8.71494e-115
IFI27L2	4.05833e-119	0.669134	0.806	0.503	9.72823e-115
TYROBP	4.0955e-119	0.391352	1	1	9.81732e-115
EZR	4.32516e-119	0.760906	0.786	0.43	1.03678e-114
CHMP4A	7.40288e-119	0.66281	0.819	0.522	1.77454e-114
EID1	1.0465e-118	0.622166	0.833	0.533	2.50857e-114
CAPZA2	2.0813e-118	0.586249	0.932	0.739	4.98907e-114
ITGB1BP1	2.27652e-118	0.931693	0.726	0.404	5.45704e-114
PSMA1	3.20134e-118	0.605111	0.905	0.673	7.67392e-114
MAP2K2	4.11928e-118	0.642454	0.785	0.449	9.87432e-114
ARHGAP18	7.16135e-118	0.798774	0.913	0.708	1.71665e-113
DHRS4L2	8.08352e-118	0.618776	0.532	0.163	1.9377e-113
TMSB10	9.0324e-118	0.49077	1	1	2.16516e-113
CD36	1.17995e-117	1.57594	0.735	0.433	2.82845e-113
MZT2B	1.23836e-117	0.646323	0.814	0.49	2.96848e-113
SET	1.48681e-117	0.695557	0.915	0.682	3.56403e-113
FCER1G	1.88039e-117	0.583969	0.993	0.993	4.50749e-113
HLA-DPB1	2.32584e-117	0.916869	0.982	0.92	5.57527e-113
SNX6	7.9212e-117	0.613227	0.83	0.531	1.89879e-112
TMEM160	1.25634e-116	0.661819	0.762	0.453	3.01158e-112
UQCRB	1.80707e-116	0.570969	0.997	0.952	4.33174e-112
SDCBP	2.21459e-116	0.63687	0.999	0.971	5.30859e-112
PSMB4	3.62149e-116	0.651359	0.812	0.509	8.68108e-112
P4HB	5.30273e-116	0.66775	0.972	0.889	1.27112e-111
HSP90B1	6.32546e-116	0.892477	0.966	0.901	1.51628e-111
CCT3	8.17082e-116	0.63844	0.794	0.48	1.95863e-111
IGKC	8.24157e-116	2.13861	0.386	0.054	1.97559e-111
GTF3A	1.73935e-115	0.644218	0.885	0.642	4.16941e-111
PPP1CA	1.79144e-115	0.569664	0.951	0.779	4.29427e-111
AP2M1	6.40452e-115	0.620039	0.939	0.793	1.53523e-110
CANX	8.26053e-115	0.660873	0.973	0.873	1.98013e-110
TM9SF2	9.59325e-115	0.593807	0.72	0.369	2.2996e-110
TMCO1	1.62523e-114	0.614129	0.751	0.425	3.89584e-110
PEA15	3.70603e-114	0.809846	0.646	0.279	8.88373e-110
LGALS3	4.92723e-114	0.734438	1	0.994	1.18111e-109
YWHAE	1.75373e-113	0.593927	0.936	0.72	4.20387e-109
CHMP3	1.89673e-113	0.633578	0.816	0.505	4.54664e-109
HLA-DMA	2.01761e-113	0.760563	0.946	0.81	4.83641e-109
SF3B5	2.40257e-113	0.584507	0.943	0.758	5.7592e-109
TAOK3	3.07845e-113	0.656333	0.782	0.469	7.37935e-109
MMP19	5.07196e-113	1.03619	0.71	0.351	1.2158e-108
MRTO4	5.58727e-113	0.645464	0.529	0.172	1.33932e-108
IFNGR1	9.73054e-113	0.647962	0.882	0.619	2.33251e-108
MDH1	1.53218e-112	0.656152	0.882	0.641	3.67279e-108
RER1	2.86671e-112	0.577095	0.902	0.694	6.87179e-108
SARNP	2.87055e-112	0.640427	0.713	0.37	6.88101e-108
EDF1	3.21736e-112	0.569151	0.97	0.896	7.71234e-108
APOE	3.65383e-112	1.49398	0.937	0.681	8.7586e-108
ECHS1	3.93742e-112	0.626255	0.802	0.524	9.4384e-108
CTDNEP1	1.39795e-111	0.648972	0.789	0.491	3.35103e-107
MRPL20	1.53561e-111	0.646848	0.88	0.637	3.68101e-107
RPS20	1.76671e-111	0.654367	0.997	0.918	4.23498e-107
MNDA	3.3285e-111	0.773532	0.833	0.55	7.97875e-107
GTF2I	4.37586e-111	0.622183	0.644	0.281	1.04894e-106
PLA2G7	1.00787e-110	1.1282	0.839	0.605	2.41596e-106
BZW1	1.09973e-110	0.682602	0.864	0.594	2.63617e-106
ATP5MC3	1.26041e-110	0.608181	0.985	0.966	3.02132e-106
NPTN	2.20366e-110	0.628779	0.676	0.326	5.28239e-106
ABL2	3.10337e-110	0.945258	0.706	0.382	7.43909e-106
RDX	6.0604e-110	0.721353	0.8	0.454	1.45274e-105
NDUFB2	6.77475e-110	0.572798	0.991	0.929	1.62398e-105
TGFBI	1.79515e-109	1.17359	0.781	0.508	4.30315e-105
ATP6V1A	2.089e-109	0.837242	0.813	0.529	5.00755e-105
LASP1	2.40535e-109	0.680498	0.685	0.353	5.76586e-105
GNS	2.75504e-109	0.645586	0.89	0.654	6.60411e-105
KIF5B	3.71963e-109	0.621915	0.901	0.687	8.91632e-105
B2M	4.76074e-109	0.554826	1	1	1.1412e-104
NUCKS1	4.80908e-109	0.628392	0.888	0.638	1.15278e-104
MCRIP1	5.41844e-109	0.629955	0.752	0.43	1.29885e-104
SOAT1	6.34188e-109	0.73727	0.896	0.6	1.52021e-104
SNRPF	1.12187e-108	0.632283	0.771	0.455	2.68924e-104
TIMM13	1.47189e-108	0.603067	0.825	0.545	3.52826e-104
COX20	1.59236e-108	0.665966	0.692	0.361	3.81705e-104
RPL15	3.89423e-108	0.515342	1	1	9.33486e-104
ATP5MG	5.42202e-108	0.439787	0.998	0.988	1.29971e-103
PRKACB	6.63425e-108	0.616825	0.401	0.075	1.5903e-103
TTYH3	8.94735e-108	0.732739	0.674	0.353	2.14477e-103
GSPT1	1.69214e-107	0.621183	0.765	0.452	4.05623e-103
GRB2	2.21493e-107	0.609313	0.959	0.826	5.30941e-103
IL3RA	2.4335e-107	1.5363	0.617	0.335	5.83335e-103
FDX1	2.64471e-107	1.09335	0.835	0.551	6.33965e-103
DDX17	3.83527e-107	0.653097	0.884	0.626	9.19351e-103
MBNL1	6.59358e-107	0.696105	0.857	0.603	1.58055e-102
KRTCAP2	9.23723e-107	0.536376	0.964	0.845	2.21426e-102
CHD9	9.66892e-107	0.624543	0.692	0.36	2.31774e-102
PSMB6	1.01095e-106	0.567721	0.94	0.791	2.42334e-102
CAPZB	1.19659e-106	0.582382	0.958	0.835	2.86834e-102
SEPTIN2	1.61689e-106	0.599379	0.808	0.508	3.87584e-102
ARPC3	1.8003e-106	0.397823	1	0.998	4.3155e-102
TXNDC17	1.99636e-106	0.583153	0.918	0.703	4.78548e-102
IRAK1	2.36533e-106	0.704619	0.779	0.472	5.66992e-102
BLOC1S2	2.58776e-106	0.720279	0.775	0.486	6.20313e-102
MLEC	2.80373e-106	0.688214	0.734	0.416	6.72081e-102
UBE2M	3.60304e-106	0.601449	0.725	0.376	8.63684e-102
NDUFA11	6.89278e-106	0.501241	0.963	0.848	1.65227e-101
COPE	7.8257e-106	0.534988	0.959	0.847	1.8759e-101
DECR1	8.25562e-106	0.696397	0.73	0.399	1.97895e-101
CPVL	1.04469e-105	0.76176	0.763	0.467	2.50424e-101
GNG10	1.20881e-105	0.659492	0.926	0.77	2.89764e-101
CERT1	1.65466e-105	0.660315	0.79	0.469	3.96639e-101
PLEKHO1	1.7198e-105	1.09347	0.624	0.292	4.12254e-101
HNRNPD	1.89972e-105	0.665218	0.75	0.418	4.55381e-101
TMEM208	2.33067e-105	0.599939	0.813	0.555	5.58685e-101
WDR26	4.48459e-105	0.614982	0.645	0.305	1.075e-100
IL17RA	5.00525e-105	0.687474	0.598	0.267	1.19981e-100
TOMM6	5.75474e-105	0.543632	0.959	0.803	1.37947e-100
EIF3A	1.03311e-104	0.679816	0.915	0.698	2.47647e-100
XRCC6	1.07248e-104	0.574874	0.855	0.592	2.57085e-100
SH3BGRL3	1.66516e-104	0.516078	1	0.997	3.99154e-100
SNRPD3	1.81348e-104	0.548253	0.564	0.213	4.3471e-100
ATP6V0C	2.58425e-104	0.45486	1	0.997	6.1947e-100
UBC	2.96486e-104	0.552934	0.998	0.99	7.10707e-100
TLE5	3.52154e-104	0.646606	0.706	0.376	8.44148e-100
SLC43A3	3.88038e-104	0.763108	0.736	0.445	9.30165e-100
ANKRD28	4.13167e-104	0.719248	0.641	0.299	9.90403e-100
PBRM1	4.40737e-104	0.677266	0.76	0.445	1.05649e-99
MGLL	6.68094e-104	0.988027	0.733	0.47	1.60149e-99
TMEM123	8.24754e-104	0.659902	0.809	0.524	1.97702e-99
PITPNA	8.77439e-104	0.615074	0.62	0.289	2.10331e-99
SORT1	8.94589e-104	0.663618	0.733	0.435	2.14442e-99
TM9SF3	1.61195e-103	0.594256	0.751	0.411	3.86402e-99
NR1H3	1.66706e-103	1.01182	0.574	0.256	3.9961e-99
SRM	1.99532e-103	0.628917	0.675	0.353	4.78299e-99
SPARC	3.80678e-103	1.04973	0.378	0.067	9.12524e-99
CALR	4.69931e-103	0.770365	0.986	0.952	1.12647e-98
TRAPPC2L	7.26454e-103	0.674656	0.819	0.577	1.74138e-98
MREG	7.47994e-103	0.599117	0.366	0.057	1.79302e-98
SRSF2	7.99127e-103	0.6472	0.855	0.582	1.91559e-98
SMIM3	1.13962e-102	0.707092	0.687	0.356	2.73178e-98
SAP18	2.49355e-102	0.478061	0.981	0.922	5.97728e-98
RBM47	3.59624e-102	0.779662	0.849	0.618	8.62055e-98
PSMA2	1.11343e-101	0.507504	0.932	0.733	2.669e-97
COX7C	1.3967e-101	0.482213	0.999	0.978	3.34803e-97
PSMD1	1.94107e-101	0.614636	0.7	0.372	4.65293e-97
COPRS	2.13882e-101	0.645628	0.704	0.379	5.12696e-97
ITGB2	4.04801e-101	0.812275	0.966	0.882	9.70348e-97
GHITM	4.92932e-101	0.575577	0.926	0.748	1.18161e-96
LAMTOR1	5.8753e-101	0.539342	0.959	0.833	1.40837e-96
EMC7	6.7364e-101	0.581621	0.826	0.573	1.61478e-96
PLBD1	8.31435e-101	0.762525	0.741	0.448	1.99303e-96
ACSL1	9.45792e-101	0.719191	0.904	0.663	2.26716e-96
DNAJC3	1.14329e-100	0.603366	0.748	0.439	2.74059e-96
GTF3C6	1.59404e-100	0.578849	0.88	0.676	3.82106e-96
NDUFB3	1.71238e-100	0.573677	0.873	0.651	4.10475e-96
SDSL	1.91292e-100	0.766933	0.68	0.358	4.58546e-96
FAM89B	2.31289e-100	0.630755	0.513	0.182	5.54423e-96
ACP5	2.3522e-100	0.800584	0.988	0.896	5.63847e-96
ZBTB7A	2.58055e-100	0.615697	0.709	0.374	6.18585e-96
FCGRT	3.7507e-100	0.629565	0.988	0.892	8.9908e-96
ARL6IP4	4.94904e-100	0.537081	0.937	0.81	1.18634e-95
CSNK1A1	5.28007e-100	0.617374	0.882	0.65	1.26569e-95
SPN	5.55833e-100	0.787184	0.559	0.234	1.33239e-95
DICER1	6.32377e-100	0.581171	0.727	0.397	1.51587e-95
SLC28A3	7.74616e-100	0.593282	0.287	0.012	1.85683e-95
ZNHIT1	7.82182e-100	0.54395	0.849	0.589	1.87497e-95
KLHL6	9.15858e-100	0.607046	0.574	0.24	2.1954e-95
IGF2R	9.25227e-100	0.66274	0.742	0.439	2.21786e-95
FRG1	1.31659e-99	0.601943	0.63	0.299	3.15599e-95
NOL7	1.53642e-99	0.577716	0.843	0.578	3.68295e-95
FRMD4B	1.87117e-99	0.582726	0.495	0.164	4.48539e-95
PTPN6	3.13133e-99	0.604337	0.846	0.571	7.50611e-95
ACTG1	5.0183e-99	0.611748	0.998	0.994	1.20294e-94
SRSF3	9.6504e-99	0.649063	0.913	0.742	2.3133e-94
NARS	1.1882e-98	0.578599	0.797	0.504	2.84824e-94
GABARAPL2	1.30806e-98	0.630832	0.855	0.602	3.13555e-94
ATP6V1E1	1.73152e-98	0.587564	0.839	0.574	4.15064e-94
ATP6V0D1	2.30339e-98	0.612515	0.977	0.845	5.52145e-94
NPC1	2.45741e-98	0.726765	0.678	0.371	5.89066e-94
BPTF	2.70645e-98	0.583939	0.639	0.301	6.48763e-94
COMT	3.31351e-98	0.560149	0.951	0.801	7.94282e-94
TBC1D1	3.31918e-98	0.584173	0.582	0.257	7.9564e-94
RAC2	3.9919e-98	0.78505	0.738	0.428	9.56899e-94
MSR1	4.35027e-98	0.883991	0.84	0.587	1.0428e-93
PMP22	5.66075e-98	0.77255	0.767	0.464	1.35694e-93
PECAM1	7.79381e-98	0.632221	0.655	0.313	1.86825e-93
SEM1	9.59259e-98	0.516751	0.95	0.798	2.29944e-93
SLC15A3	1.20833e-97	0.651048	0.779	0.506	2.8965e-93
DIAPH1	1.38513e-97	0.622595	0.64	0.312	3.32029e-93
SURF1	1.72169e-97	0.553701	0.708	0.385	4.12706e-93
NOP10	1.76407e-97	0.597351	0.993	0.99	4.22865e-93
PA2G4	3.62197e-97	0.595567	0.854	0.601	8.68223e-93
CD52	4.04366e-97	1.09584	0.932	0.791	9.69305e-93
MARCH2	4.86882e-97	0.603855	0.636	0.326	1.1671e-92
PPIG	4.99531e-97	0.556611	0.844	0.572	1.19743e-92
GNAI3	5.04872e-97	0.562931	0.785	0.479	1.21023e-92
ERO1A	5.76182e-97	0.616036	0.649	0.328	1.38117e-92
CD58	1.02975e-96	0.600237	0.668	0.348	2.46841e-92
HLA-DMB	1.14498e-96	0.860913	0.835	0.607	2.74463e-92
RAB32	1.17613e-96	0.633031	0.824	0.552	2.81931e-92
FGR	1.17691e-96	0.68114	0.908	0.714	2.82117e-92
DBNL	1.32291e-96	0.571615	0.762	0.451	3.17115e-92
HADHB	1.45703e-96	0.592607	0.817	0.57	3.49265e-92
ERH	6.55978e-96	0.532572	0.89	0.652	1.57245e-91
TNS1	9.25046e-96	0.569628	0.477	0.152	2.21743e-91
HDGF	1.01705e-95	0.566529	0.616	0.286	2.43798e-91
RPL6	1.41748e-95	0.431711	1	1	3.39783e-91
TSPAN14	1.51218e-95	0.610826	0.738	0.434	3.62484e-91
COL8A2	1.57407e-95	0.544854	0.39	0.085	3.7732e-91
METTL1	1.67113e-95	0.505909	0.376	0.074	4.00586e-91
ANPEP	1.92197e-95	0.884077	0.72	0.418	4.60716e-91
CLN8	2.17448e-95	0.643631	0.675	0.378	5.21245e-91
APOC1	3.22325e-95	0.914594	0.966	0.787	7.72645e-91
NCKAP1L	4.44017e-95	0.597116	0.781	0.504	1.06435e-90
SUB1	4.53904e-95	0.486135	0.96	0.819	1.08805e-90
C1orf122	4.90977e-95	0.589211	0.71	0.381	1.17692e-90
RPS6KA1	5.06422e-95	0.665075	0.705	0.432	1.21394e-90
ATP13A3	5.12382e-95	0.707736	0.77	0.468	1.22823e-90
PSMC5	6.42552e-95	0.577352	0.82	0.569	1.54026e-90
PPP1R12A	7.7103e-95	0.564262	0.725	0.421	1.84824e-90
DHRS7	7.76601e-95	0.609111	0.733	0.435	1.86159e-90
MAN1A1	1.29726e-94	0.570664	0.658	0.331	3.10967e-90
ELF1	1.44169e-94	0.576342	0.745	0.456	3.45587e-90
PSMC1	2.26684e-94	0.582007	0.802	0.528	5.43384e-90
NEAT1	2.94094e-94	0.785101	0.998	0.957	7.04974e-90
LPP	3.17598e-94	0.598919	0.625	0.303	7.61315e-90
UPP1	4.57754e-94	0.786785	0.965	0.86	1.09728e-89
BSG	5.98188e-94	0.517001	0.917	0.746	1.43392e-89
UBXN4	6.96438e-94	0.523012	0.884	0.653	1.66943e-89
ZMIZ1	7.69323e-94	0.58656	0.634	0.316	1.84414e-89
PEPD	8.06993e-94	0.57742	0.859	0.649	1.93444e-89
RPS6KA3	1.06717e-93	0.615518	0.564	0.239	2.55811e-89
PARVB	1.37494e-93	0.55739	0.723	0.438	3.29587e-89
RBM25	1.40196e-93	0.599255	0.802	0.54	3.36065e-89
CXXC5	1.44205e-93	0.665823	0.58	0.271	3.45673e-89
PRRC2C	1.53614e-93	0.552554	0.909	0.691	3.68227e-89
LINC00963	1.94613e-93	0.613478	0.677	0.374	4.66507e-89
MAPK1	2.16783e-93	0.559189	0.691	0.371	5.1965e-89
FAM107B	2.2875e-93	0.644304	0.587	0.262	5.48336e-89
HNRNPAB	2.35387e-93	0.60767	0.803	0.528	5.64246e-89
PEBP1	3.48544e-93	0.61293	0.926	0.771	8.35495e-89
PSMC6	3.66381e-93	0.564821	0.686	0.376	8.78252e-89
MARCKS	8.56625e-93	1.02895	0.685	0.38	2.05342e-88
MRC1	9.60015e-93	1.262	0.923	0.795	2.30125e-88
BPIFB1	1.19445e-92	0.450726	0.27	0.011	2.86321e-88
SNF8	2.06996e-92	0.580677	0.797	0.545	4.96189e-88
SRSF11	2.29988e-92	0.548516	0.819	0.54	5.51304e-88
ATP5MF	3.63519e-92	0.418258	0.979	0.885	8.7139e-88
SNRPC	3.87692e-92	0.536675	0.803	0.551	9.29337e-88
FAM49B	5.33388e-92	0.565075	0.896	0.692	1.27858e-87
RANBP1	5.61739e-92	0.563577	0.767	0.474	1.34654e-87
FABP3	6.16867e-92	0.657865	0.408	0.101	1.47869e-87
JUNB	7.27953e-92	0.721255	0.973	0.903	1.74498e-87
SPCS1	1.25483e-91	0.513061	0.909	0.745	3.00795e-87
NAA10	1.37319e-91	0.545657	0.562	0.235	3.29167e-87
GADD45GIP1	1.51701e-91	0.530273	0.879	0.654	3.63642e-87
RRAS	1.52161e-91	0.562297	0.436	0.128	3.64745e-87
ANKRD11	1.63424e-91	0.56493	0.69	0.372	3.91743e-87
SOD1	1.85599e-91	0.543796	0.89	0.687	4.44899e-87
TSPAN4	2.10942e-91	0.761274	0.664	0.368	5.05649e-87
RPS27A	2.19931e-91	0.40182	1	0.999	5.27196e-87
CNIH4	5.71047e-91	0.634385	0.761	0.498	1.36886e-86
HLA-DQA1	5.85009e-91	1.28843	0.801	0.54	1.40232e-86
ACTN1	9.60609e-91	0.724075	0.903	0.721	2.30268e-86
VPS28	1.03986e-90	0.504751	0.921	0.77	2.49266e-86
PSMB2	1.04222e-90	0.519935	0.845	0.598	2.49831e-86
SGMS2	1.4628e-90	0.588012	0.455	0.145	3.50647e-86
GNPTAB	1.8715e-90	0.612423	0.602	0.284	4.48618e-86
RAPGEF1	2.40766e-90	0.604939	0.687	0.397	5.7714e-86
LAIR1	5.66559e-90	0.612942	0.864	0.673	1.3581e-85
RPS18	8.24991e-90	0.540612	1	1	1.97758e-85
RPL17	8.31543e-90	0.48151	1	0.996	1.99329e-85
SGK3	1.1681e-89	0.573375	0.714	0.414	2.80006e-85
VTI1B	1.19123e-89	0.541887	0.78	0.507	2.8555e-85
MS4A7	1.39251e-89	0.629064	0.964	0.855	3.33799e-85
TWF2	1.50381e-89	0.549145	0.82	0.55	3.60478e-85
MESD	1.69166e-89	0.557337	0.704	0.416	4.05507e-85
MMP7	2.08663e-89	2.83834	0.262	0.01	5.00186e-85
UBE2K	2.18576e-89	0.53768	0.702	0.395	5.23948e-85
RHOC	3.05795e-89	0.71543	0.602	0.278	7.33021e-85
ADAM9	3.20995e-89	0.573878	0.779	0.489	7.69458e-85
ACBD3	4.77189e-89	0.557293	0.623	0.307	1.14387e-84
CCT2	4.89531e-89	0.555843	0.713	0.423	1.17346e-84
BHLHE41	5.5263e-89	0.871511	0.557	0.247	1.32471e-84
ABI1	5.58093e-89	0.553006	0.697	0.397	1.3378e-84
ARF1	5.76955e-89	0.450579	0.986	0.928	1.38302e-84
CNDP2	7.49305e-89	0.591735	0.829	0.586	1.79616e-84
HADHA	7.74393e-89	0.5089	0.848	0.607	1.8563e-84
EEF1A1	7.74847e-89	0.497999	1	1	1.85739e-84
SNRPD1	8.40148e-89	0.542166	0.775	0.5	2.01392e-84
YWHAG	8.97179e-89	0.583053	0.794	0.519	2.15063e-84
LDHA	1.39134e-88	0.600652	0.954	0.823	3.33519e-84
MIF	1.67022e-88	0.462112	0.998	0.978	4.00368e-84
TUBA1A	1.97818e-88	0.635229	0.721	0.411	4.7419e-84
ARHGAP10	2.27888e-88	0.580946	0.593	0.283	5.4627e-84
GNL3	2.31524e-88	0.575629	0.564	0.253	5.54986e-84
MITF	2.60087e-88	0.635436	0.646	0.341	6.23454e-84
SH3GLB1	2.73201e-88	0.56238	0.898	0.696	6.5489e-84
RPS16	2.85764e-88	0.467914	1	0.999	6.85004e-84
TOP1	5.38059e-88	0.666327	0.799	0.554	1.28978e-83
MTRNR2L12	5.47861e-88	-1.3416	0.832	0.975	1.31328e-83
DST	6.00844e-88	0.622396	0.382	0.09	1.44028e-83
TFRC	7.78235e-88	0.999677	0.884	0.673	1.86551e-83
SF3B6	9.32635e-88	0.50331	0.873	0.65	2.23562e-83
UGP2	1.29999e-87	0.597652	0.779	0.502	3.11621e-83
PDCD6	1.3179e-87	0.51488	0.757	0.475	3.15915e-83
SLC31A2	1.52252e-87	0.523946	0.784	0.514	3.64964e-83
PPP1CB	1.83249e-87	0.589473	0.829	0.578	4.39265e-83
BST2	1.98081e-87	0.615431	0.868	0.647	4.7482e-83
UNC93B1	3.0201e-87	0.584317	0.734	0.458	7.23947e-83
RALA	3.70055e-87	0.538215	0.856	0.578	8.87058e-83
SIRPA	3.92629e-87	0.572475	0.834	0.602	9.41171e-83
SON	4.37812e-87	0.503427	0.937	0.795	1.04948e-82
PLTP	4.66037e-87	0.787665	0.475	0.155	1.11714e-82
HIGD1A	4.97802e-87	0.499067	0.503	0.195	1.19328e-82
UQCRQ	8.81576e-87	0.457886	0.961	0.829	2.11323e-82
TXN	9.71837e-87	0.627571	0.998	0.976	2.32959e-82
GLRX	1.02608e-86	0.700629	0.937	0.825	2.45961e-82
HNRNPM	1.06185e-86	0.608376	0.745	0.444	2.54535e-82
LITAF	1.07058e-86	0.598726	0.978	0.923	2.56629e-82
ELOB	1.0834e-86	0.483194	0.997	0.994	2.59701e-82
FUOM	1.09396e-86	0.578393	0.826	0.586	2.62234e-82
RBM39	1.20085e-86	0.538841	0.861	0.622	2.87856e-82
CHMP5	1.38173e-86	0.544004	0.807	0.548	3.31216e-82
ANXA7	2.66065e-86	0.509141	0.772	0.498	6.37785e-82
MAF	2.8649e-86	0.687021	0.534	0.223	6.86745e-82
RALBP1	3.74839e-86	0.559268	0.705	0.407	8.98527e-82
HINT1	5.59343e-86	0.511504	0.973	0.924	1.3408e-81
WNK1	7.4136e-86	0.52792	0.777	0.485	1.77711e-81
ARHGDIA	8.36652e-86	0.601122	0.923	0.746	2.00554e-81
DUSP23	1.26711e-85	0.528207	0.762	0.497	3.03738e-81
PRKAR1A	1.44616e-85	0.538054	0.772	0.495	3.4666e-81
CD164	1.55021e-85	0.548232	0.985	0.845	3.71601e-81
CAPN2	1.94807e-85	0.635909	0.689	0.414	4.66972e-81
SLC16A3	2.07279e-85	0.604668	0.824	0.596	4.9687e-81
FIBP	2.18053e-85	0.498798	0.759	0.481	5.22695e-81
ATOX1	2.37943e-85	0.579517	0.962	0.87	5.70374e-81
PSMA5	2.4315e-85	0.601787	0.826	0.597	5.82854e-81
FOXN3	2.52056e-85	0.558469	0.629	0.319	6.04203e-81
MAPK13	2.89604e-85	0.562129	0.539	0.229	6.94209e-81
ATP6AP1	3.18323e-85	0.537218	0.973	0.838	7.63053e-81
RPS26	4.65649e-85	-0.561931	0.997	0.999	1.11621e-80
CARS2	7.42224e-85	0.497891	0.494	0.19	1.77919e-80
SMIM25	9.126e-85	0.602637	0.946	0.795	2.18759e-80
LAMTOR4	9.38377e-85	0.421223	0.971	0.845	2.24938e-80
CCR1	9.72774e-85	0.709048	0.752	0.493	2.33184e-80
MRPL40	9.85591e-85	0.547637	0.69	0.414	2.36256e-80
NABP1	1.03878e-84	0.767192	0.733	0.461	2.49006e-80
BMP2K	1.09958e-84	0.580288	0.562	0.266	2.6358e-80
ACE	1.37226e-84	0.60883	0.473	0.171	3.28945e-80
MYADM	1.5698e-84	0.708958	0.802	0.559	3.76297e-80
ATRAID	1.68732e-84	0.533088	0.844	0.624	4.04468e-80
HSD17B12	2.13437e-84	0.5448	0.73	0.441	5.1163e-80
ITGB5	2.21234e-84	0.60841	0.328	0.06	5.30319e-80
GPR183	2.614e-84	0.837612	0.648	0.351	6.26602e-80
SEPTIN9	2.72261e-84	0.586677	0.733	0.458	6.52637e-80
ASAH1	2.97469e-84	0.557161	0.995	0.938	7.13063e-80
PSMD13	3.70599e-84	0.514052	0.676	0.374	8.88362e-80
ACAA2	4.13478e-84	0.570941	0.766	0.514	9.91149e-80
SLC25A11	4.27058e-84	0.514961	0.687	0.392	1.0237e-79
TM4SF19	4.46735e-84	1.14766	0.567	0.275	1.07087e-79
MGAT1	8.78955e-84	0.513396	0.974	0.868	2.10694e-79
TSC22D3	9.14835e-84	0.711101	0.876	0.714	2.19295e-79
EIF3K	1.38115e-83	0.441699	0.991	0.965	3.31075e-79
LACTB	1.66041e-83	0.544016	0.87	0.666	3.98017e-79
SLA	1.69196e-83	0.787613	0.726	0.469	4.05579e-79
SELENOH	1.70498e-83	0.528993	0.952	0.829	4.08701e-79
JUND	1.91509e-83	0.763608	0.947	0.768	4.59066e-79
MBP	1.91992e-83	0.590103	0.697	0.425	4.60225e-79
KCNAB2	2.87788e-83	0.551669	0.781	0.561	6.89857e-79
TGFBR1	3.25603e-83	0.56633	0.562	0.263	7.80504e-79
SAP30	3.66081e-83	0.51834	0.443	0.141	8.77532e-79
RPS27L	3.89143e-83	0.605543	0.982	0.872	9.32814e-79
SSR3	4.17892e-83	0.498394	0.964	0.827	1.00173e-78
KIF1B	4.34449e-83	0.561766	0.562	0.267	1.04142e-78
HSBP1	5.65978e-83	0.473056	0.95	0.812	1.35671e-78
FKBP3	6.01725e-83	0.516062	0.592	0.287	1.4424e-78
COLGALT1	6.44702e-83	0.608632	0.783	0.549	1.54542e-78
PTGES3	7.32349e-83	0.494045	0.937	0.799	1.75551e-78
NCL	8.262e-83	0.630494	0.918	0.787	1.98048e-78
CSF1R	8.87534e-83	0.596431	0.618	0.297	2.12751e-78
ADA2	9.31731e-83	0.621372	0.744	0.491	2.23345e-78
MARCO	9.55142e-83	1.15066	0.907	0.803	2.28957e-78
SNU13	1.04003e-82	0.462498	0.913	0.727	2.49305e-78
DCTN3	1.05089e-82	0.485666	0.714	0.423	2.51909e-78
HLA-DPA1	1.52038e-82	0.60259	0.99	0.945	3.6445e-78
CTNNB1	1.59047e-82	0.674346	0.837	0.603	3.8125e-78
RABAC1	1.85115e-82	0.558941	0.828	0.612	4.4374e-78
TGFB1	1.94999e-82	0.529816	0.845	0.619	4.67432e-78
DHX36	1.96681e-82	0.523708	0.715	0.426	4.71463e-78
TRAPPC1	2.05325e-82	0.466216	0.868	0.656	4.92184e-78
ERP29	6.07087e-82	0.551399	0.899	0.752	1.45525e-77
SEC61G	9.42088e-82	0.558503	0.954	0.851	2.25828e-77
RASAL2	1.08287e-81	0.552931	0.414	0.125	2.59575e-77
DHRS3	1.20234e-81	0.553176	0.501	0.204	2.88214e-77
RPS5	2.47397e-81	0.435113	1	0.997	5.93035e-77
NDUFS7	2.98228e-81	0.503253	0.864	0.657	7.14883e-77
LINC02345	4.49227e-81	0.904041	0.36	0.088	1.07684e-76
PTPRJ	4.79886e-81	0.496399	0.477	0.176	1.15033e-76
TRAPPC5	4.9136e-81	0.488528	0.968	0.868	1.17784e-76
COPA	6.55301e-81	0.531848	0.729	0.462	1.57082e-76
ARID1B	7.68608e-81	0.502827	0.583	0.276	1.84243e-76
IGLC2	8.84979e-81	1.97918	0.226	0.003	2.12138e-76
LINC01010	1.05e-80	0.532692	0.261	0.022	2.51696e-76
ARRB2	1.23988e-80	0.488101	0.907	0.734	2.97211e-76
DENND4C	1.61213e-80	0.499519	0.683	0.378	3.86443e-76
SSR2	2.22978e-80	0.518228	0.903	0.76	5.34502e-76
IGSF6	2.24933e-80	0.98951	0.85	0.733	5.39186e-76
TM7SF3	3.87948e-80	0.464927	0.445	0.153	9.2995e-76
NDUFA5	4.09477e-80	0.498534	0.658	0.362	9.81557e-76
SSR1	5.01921e-80	0.532148	0.795	0.538	1.20315e-75
CHCHD1	5.37546e-80	0.484921	0.729	0.444	1.28855e-75
NFE2L2	5.39018e-80	0.585896	0.811	0.564	1.29208e-75
NAA38	5.86586e-80	0.488682	0.725	0.437	1.40611e-75
ANKRD12	6.46254e-80	0.602819	0.814	0.563	1.54914e-75
VKORC1	7.29572e-80	0.499201	0.847	0.621	1.74886e-75
PLXND1	7.67487e-80	0.518101	0.541	0.241	1.83974e-75
STIP1	8.07858e-80	0.571081	0.626	0.332	1.93652e-75
SDHC	8.83215e-80	0.477144	0.737	0.451	2.11716e-75
C9orf16	8.84073e-80	0.599457	0.859	0.677	2.11921e-75
EMC10	8.85331e-80	0.489058	0.679	0.376	2.12223e-75
TMEM147	8.89507e-80	0.487456	0.892	0.727	2.13224e-75
C6orf62	9.14909e-80	0.576379	0.757	0.48	2.19313e-75
SPCS3	9.76468e-80	0.527196	0.906	0.737	2.34069e-75
CYSTM1	1.12119e-79	0.638675	0.891	0.737	2.6876e-75
CXCL16	1.24861e-79	0.465024	0.933	0.762	2.99304e-75
EIF2S2	1.61213e-79	0.537969	0.91	0.738	3.86443e-75
LARP7	1.8422e-79	0.504334	0.592	0.293	4.41595e-75
MAGT1	1.92342e-79	0.511411	0.568	0.272	4.61064e-75
WASHC4	2.15417e-79	0.515541	0.718	0.432	5.16377e-75
AGTRAP	2.27692e-79	0.532159	0.706	0.418	5.45801e-75
EIF6	3.31913e-79	0.503861	0.779	0.53	7.95629e-75
PSMD14	5.10974e-79	0.497563	0.696	0.411	1.22486e-74
RPS6	5.37946e-79	0.495975	1	0.998	1.28951e-74
HAVCR2	6.5276e-79	0.593264	0.73	0.48	1.56473e-74
SELENOS	6.98051e-79	0.518681	0.834	0.607	1.6733e-74
NME1	7.21751e-79	0.564134	0.761	0.522	1.73011e-74
PHACTR2	7.64896e-79	0.530327	0.516	0.218	1.83353e-74
COX8A	8.41169e-79	0.378179	0.995	0.973	2.01637e-74
AKAP9	9.09149e-79	0.539791	0.688	0.401	2.17932e-74
NAA20	1.00432e-78	0.509162	0.752	0.486	2.40745e-74
LSM4	1.5146e-78	0.52069	0.767	0.514	3.63064e-74
OSCAR	1.70012e-78	0.674019	0.681	0.421	4.07535e-74
TEX2	2.05762e-78	0.491685	0.458	0.171	4.93232e-74
JAK1	2.19854e-78	0.548826	0.822	0.584	5.27013e-74
IDS	2.77022e-78	0.559126	0.728	0.46	6.6405e-74
ZC3H13	3.38656e-78	0.517478	0.609	0.321	8.11792e-74
EFR3A	3.42713e-78	0.589508	0.673	0.404	8.21518e-74
RARRES1	4.25038e-78	1.12608	0.313	0.062	1.01886e-73
PSD3	4.34516e-78	0.554979	0.328	0.068	1.04158e-73
TIAM1	6.45891e-78	0.445453	0.371	0.099	1.54826e-73
XRN2	7.11362e-78	0.497972	0.732	0.46	1.7052e-73
VASP	7.2346e-78	0.685147	0.882	0.71	1.73421e-73
NDUFS4	7.99112e-78	0.478748	0.698	0.413	1.91555e-73
RNASET2	8.56197e-78	0.575728	0.839	0.621	2.05239e-73
NDUFS3	9.037e-78	0.527684	0.748	0.498	2.16626e-73
COPB1	1.09912e-77	0.510133	0.636	0.347	2.63471e-73
DRAP1	1.42916e-77	0.484211	0.898	0.707	3.42585e-73
MYDGF	1.4457e-77	0.519633	0.96	0.865	3.46549e-73
COPB2	1.87733e-77	0.480742	0.648	0.359	4.50014e-73
EVL	2.62437e-77	0.684262	0.488	0.197	6.29087e-73
PRMT2	3.3845e-77	0.493525	0.651	0.353	8.11299e-73
ANP32A	4.44335e-77	0.486182	0.77	0.515	1.06512e-72
WSB2	4.73484e-77	0.512975	0.574	0.285	1.13499e-72
SLC1A4	4.84007e-77	0.543743	0.355	0.09	1.16021e-72
C1QBP	5.67179e-77	0.537619	0.828	0.615	1.35958e-72
SLC38A6	5.71361e-77	0.476446	0.576	0.276	1.36961e-72
C12orf49	6.02814e-77	0.612445	0.506	0.221	1.445e-72
LRP1	1.19584e-76	0.483863	0.84	0.596	2.86655e-72
USP15	1.23191e-76	0.50674	0.688	0.404	2.953e-72
PSMC2	1.35917e-76	0.492238	0.665	0.374	3.25808e-72
LAP3	1.36575e-76	0.537016	0.872	0.642	3.27383e-72
RNPEPL1	2.05473e-76	0.494354	0.669	0.393	4.9254e-72
CLPTM1L	2.07703e-76	0.46621	0.546	0.249	4.97885e-72
PTPRA	3.45811e-76	0.478889	0.528	0.239	8.28943e-72
TNFSF13B	3.58038e-76	0.665382	0.619	0.332	8.58253e-72
MRPS23	4.61369e-76	0.465058	0.608	0.317	1.10595e-71
WIPF1	4.72412e-76	0.534576	0.743	0.473	1.13242e-71
KLF9	4.91482e-76	0.580348	0.49	0.205	1.17813e-71
CETN2	5.09001e-76	0.414763	0.376	0.104	1.22013e-71
ZBTB16	5.52142e-76	0.711829	0.293	0.048	1.32354e-71
HSPA8	6.16634e-76	0.564246	0.989	0.952	1.47813e-71
MRFAP1	6.91958e-76	0.518069	0.749	0.481	1.65869e-71
TUBB6	8.24601e-76	0.569431	0.658	0.386	1.97665e-71
CNPY2	8.34315e-76	0.478049	0.719	0.435	1.99994e-71
TAOK1	9.42501e-76	0.498437	0.634	0.347	2.25927e-71
CCT6A	1.07062e-75	0.507503	0.786	0.536	2.56638e-71
SMAP2	1.15941e-75	0.534674	0.617	0.323	2.77923e-71
NDUFA9	1.22596e-75	0.493203	0.632	0.362	2.93875e-71
SCD	1.29304e-75	0.852241	0.6	0.329	3.09955e-71
CCT8	1.74645e-75	0.482804	0.846	0.624	4.18642e-71
CFLAR	1.96565e-75	0.627799	0.77	0.517	4.71187e-71
ELOC	2.19993e-75	0.568478	0.946	0.829	5.27344e-71
SLC2A3	2.20604e-75	0.899172	0.788	0.547	5.2881e-71
CTSK	2.22483e-75	2.31819	0.313	0.064	5.33315e-71
SIL1	2.44305e-75	0.444147	0.521	0.229	5.85623e-71
ZCCHC2	2.567e-75	0.531098	0.572	0.282	6.15337e-71
VPS35	2.90541e-75	0.473131	0.786	0.535	6.96456e-71
KTN1	3.90063e-75	0.495542	0.903	0.706	9.35021e-71
ATP2B4	4.0597e-75	0.474155	0.286	0.044	9.73151e-71
BOLA3	4.54355e-75	0.501411	0.574	0.286	1.08914e-70
GRK6	5.39726e-75	0.498338	0.498	0.209	1.29378e-70
AKR7A2	5.68514e-75	0.506033	0.547	0.261	1.36279e-70
SF3B1	5.78498e-75	0.503358	0.821	0.589	1.38672e-70
AGRP	6.45011e-75	-1.11067	0.136	0.369	1.54616e-70
BASP1	7.20861e-75	0.802092	0.776	0.51	1.72798e-70
SLC29A3	7.98784e-75	0.611243	0.533	0.251	1.91477e-70
NDUFB10	8.13498e-75	0.465598	0.883	0.735	1.95004e-70
SLC49A3	1.0855e-74	0.517843	0.549	0.271	2.60205e-70
LUC7L3	1.19128e-74	0.493966	0.659	0.366	2.85561e-70
C18orf32	1.55456e-74	0.499476	0.855	0.675	3.72644e-70
MACF1	2.24556e-74	0.497573	0.58	0.276	5.38284e-70
STUB1	2.58127e-74	0.461221	0.796	0.555	6.18755e-70
G3BP1	2.93993e-74	0.519773	0.644	0.359	7.04732e-70
EIF5A	3.26656e-74	0.477833	0.894	0.716	7.83027e-70
SEC62	3.46049e-74	0.460733	0.945	0.799	8.29513e-70
MYL12A	3.5208e-74	0.399216	0.989	0.972	8.43971e-70
ZNF385A	3.6086e-74	0.558649	0.548	0.262	8.65017e-70
TRPV2	4.57188e-74	0.544086	0.641	0.367	1.09593e-69
GNG5	4.71502e-74	0.340009	0.999	0.988	1.13024e-69
VCP	6.72576e-74	0.490681	0.783	0.509	1.61223e-69
CD46	7.2633e-74	0.491649	0.706	0.428	1.74109e-69
DDX60L	8.06575e-74	0.640924	0.54	0.264	1.93344e-69
APPL1	8.17833e-74	0.471059	0.62	0.331	1.96043e-69
KIDINS220	9.70921e-74	0.496142	0.526	0.243	2.3274e-69
YY1	1.65182e-73	0.507774	0.776	0.523	3.95958e-69
GMFB	1.67435e-73	0.484681	0.577	0.299	4.01359e-69
EPRS	1.8566e-73	0.51287	0.682	0.403	4.45046e-69
HLA-DQB1	2.06317e-73	0.621145	0.942	0.834	4.94563e-69
COMMD7	2.17822e-73	0.469095	0.634	0.351	5.22141e-69
CCAR1	3.69466e-73	0.486896	0.575	0.283	8.85647e-69
PAK2	4.05755e-73	0.491369	0.915	0.744	9.72636e-69
DCSTAMP	4.07163e-73	0.528519	0.309	0.063	9.76011e-69
SERINC3	6.21939e-73	0.477795	0.616	0.334	1.49085e-68
ABHD17A	7.44485e-73	0.443626	0.524	0.237	1.7846e-68
RPL4	8.44361e-73	0.454048	0.994	0.969	2.02402e-68
TPI1	8.82101e-73	0.412554	0.991	0.927	2.11448e-68
ORMDL2	9.17975e-73	0.4878	0.727	0.476	2.20048e-68
CSGALNACT2	9.39735e-73	0.512413	0.709	0.411	2.25264e-68
IFI6	9.47598e-73	0.766239	0.804	0.573	2.27149e-68
VPS13C	1.14937e-72	0.487009	0.689	0.406	2.75515e-68
PLA2G15	1.19859e-72	0.510302	0.503	0.227	2.87314e-68
ARL4A	1.34029e-72	0.634301	0.735	0.48	3.21282e-68
HNRNPR	1.59815e-72	0.496818	0.757	0.505	3.83093e-68
MAP4	2.03561e-72	0.469848	0.566	0.279	4.87956e-68
S100A4	2.07308e-72	0.731129	0.965	0.824	4.96939e-68
NDUFS8	2.33314e-72	0.507414	0.879	0.711	5.59278e-68
SNX17	2.66125e-72	0.46244	0.749	0.48	6.37929e-68
CSF1	2.82554e-72	1.03242	0.408	0.142	6.77309e-68
SNX2	2.86536e-72	0.530958	0.881	0.691	6.86857e-68
EMG1	3.15296e-72	0.448637	0.52	0.237	7.55796e-68
TERF2IP	3.19038e-72	0.46519	0.683	0.398	7.64765e-68
SGTB	3.7007e-72	0.467482	0.454	0.173	8.87095e-68
EDEM2	4.89045e-72	0.513864	0.573	0.294	1.17229e-67
SEC61B	5.10813e-72	0.442201	0.987	0.96	1.22447e-67
ATP6V1H	5.17061e-72	0.542309	0.618	0.353	1.23945e-67
P2RX4	7.57505e-72	0.567991	0.81	0.584	1.81582e-67
BAZ1A	7.61241e-72	0.502191	0.733	0.462	1.82477e-67
ATP5F1D	1.08821e-71	0.408353	0.958	0.884	2.60855e-67
HSD17B10	1.15905e-71	0.468756	0.626	0.35	2.77836e-67
ITM2B	1.20722e-71	0.435363	0.99	0.958	2.89383e-67
MCTS1	1.22042e-71	0.456698	0.667	0.377	2.92548e-67
PIK3R1	1.28307e-71	0.580879	0.55	0.266	3.07565e-67
SERPINE1	3.01233e-71	0.586526	0.303	0.062	7.22086e-67
PRDX3	3.08603e-71	0.445507	0.844	0.647	7.39751e-67
RNF213	3.25102e-71	0.53707	0.77	0.509	7.79302e-67
RGS2	3.46936e-71	0.889611	0.692	0.436	8.31641e-67
ATG7	3.48413e-71	0.418291	0.461	0.181	8.3518e-67
PTP4A2	4.15762e-71	0.500679	0.878	0.672	9.96624e-67
HSPE1	4.18342e-71	0.483499	0.94	0.81	1.00281e-66
FGD4	4.37423e-71	0.517227	0.51	0.232	1.04855e-66
XIAP	4.51165e-71	0.56918	0.616	0.341	1.08149e-66
CHI3L1	4.76121e-71	3.24436	0.281	0.052	1.14131e-66
BUD31	5.22741e-71	0.485955	0.75	0.516	1.25306e-66
SLC20A1	6.2638e-71	0.575098	0.555	0.276	1.5015e-66
SRP72	7.35238e-71	0.504231	0.767	0.528	1.76244e-66
ST13	7.41866e-71	0.484018	0.947	0.827	1.77833e-66
SDC4	8.12617e-71	0.61676	0.632	0.366	1.94792e-66
GLG1	9.96453e-71	0.453333	0.617	0.333	2.3886e-66
CHID1	1.0227e-70	0.438094	0.516	0.23	2.45152e-66
UROD	1.02326e-70	0.467351	0.566	0.286	2.45285e-66
EEA1	1.0532e-70	0.500682	0.662	0.385	2.52463e-66
TPM4	1.11623e-70	0.549504	0.96	0.874	2.67572e-66
LGALS9	1.18202e-70	0.480304	0.885	0.71	2.83342e-66
OS9	1.22964e-70	0.439656	0.812	0.57	2.94757e-66
PUM1	1.27137e-70	0.493815	0.591	0.307	3.0476e-66
CTSD	1.43567e-70	0.584193	0.999	0.997	3.44145e-66
NDUFV2	1.48019e-70	0.430443	0.938	0.81	3.54816e-66
PALLD	1.62124e-70	0.561215	0.306	0.065	3.88627e-66
BANF1	1.72699e-70	0.465815	0.795	0.553	4.13976e-66
MTCH2	1.77635e-70	0.452859	0.751	0.51	4.25808e-66
AMD1	2.04841e-70	0.50875	0.777	0.537	4.91024e-66
NDUFA6	2.10256e-70	0.470598	0.854	0.682	5.04005e-66
TTC37	2.26232e-70	0.473276	0.53	0.253	5.42302e-66
ARF6	2.4901e-70	0.542851	0.771	0.527	5.96902e-66
PTBP3	2.61478e-70	0.503699	0.728	0.45	6.26788e-66
ACOT7	2.649e-70	0.528735	0.331	0.079	6.34991e-66
RASGEF1B	3.07204e-70	0.606223	0.759	0.519	7.364e-66
ACSL4	3.61532e-70	0.525918	0.65	0.371	8.66629e-66
NDFIP1	3.70642e-70	0.467963	0.818	0.604	8.88466e-66
SLC25A24	3.76028e-70	0.51204	0.753	0.504	9.01377e-66
SCPEP1	4.13179e-70	0.624	0.767	0.549	9.90431e-66
RAB8B	4.87493e-70	0.507886	0.647	0.376	1.16857e-65
BRD7	4.89652e-70	0.440331	0.556	0.271	1.17374e-65
PSMA3	5.9324e-70	0.487459	0.771	0.549	1.42206e-65
EIF3D	6.32797e-70	0.464364	0.819	0.586	1.51688e-65
ABHD12	6.44548e-70	0.502573	0.737	0.491	1.54505e-65
C4orf3	6.73274e-70	0.428125	0.919	0.76	1.6139e-65
GEM	7.12762e-70	0.764618	0.248	0.029	1.70856e-65
GANAB	7.46096e-70	0.438779	0.53	0.251	1.78847e-65
PRPF38B	1.07887e-69	0.473766	0.604	0.318	2.58615e-65
ATP9B	1.08461e-69	0.436416	0.444	0.174	2.59992e-65
FKBP15	1.27792e-69	0.522974	0.728	0.481	3.0633e-65
FNDC3B	1.6285e-69	0.631875	0.765	0.538	3.90368e-65
MRPL13	1.67519e-69	0.458095	0.615	0.341	4.01561e-65
SNRPB2	1.70765e-69	0.457888	0.801	0.572	4.09342e-65
MRPS16	1.81152e-69	0.464784	0.723	0.477	4.34238e-65
SLC11A2	1.93452e-69	0.477512	0.527	0.247	4.63724e-65
SERPINB6	2.28617e-69	0.472698	0.741	0.489	5.48018e-65
DNAJB6	2.54537e-69	0.445165	0.786	0.523	6.10151e-65
SERINC1	2.61367e-69	0.477119	0.817	0.572	6.26522e-65
IL4I1	2.66238e-69	0.611238	0.393	0.134	6.38199e-65
PTTG1IP	2.68274e-69	0.474505	0.808	0.579	6.43079e-65
GLRX5	3.03392e-69	0.444163	0.525	0.246	7.27262e-65
TMBIM1	3.50222e-69	0.496513	0.788	0.556	8.39518e-65
OSTF1	3.58354e-69	0.442154	0.834	0.626	8.59009e-65
PICALM	3.7347e-69	0.505828	0.733	0.485	8.95244e-65
PIGT	3.93716e-69	0.444743	0.63	0.353	9.43777e-65
ATP6V0A1	4.58997e-69	0.504816	0.592	0.328	1.10026e-64
PHC2	5.01025e-69	0.512722	0.575	0.3	1.20101e-64
SCAMP2	6.21637e-69	0.470863	0.732	0.492	1.49013e-64
ZMAT2	6.64231e-69	0.448758	0.638	0.367	1.59223e-64
SLC16A10	6.75831e-69	0.851339	0.577	0.307	1.62003e-64
MICOS13	6.83832e-69	0.444352	0.871	0.698	1.63921e-64
LSM3	7.18957e-69	0.458082	0.81	0.598	1.72341e-64
SNRPG	9.67747e-69	0.459066	0.9	0.738	2.31979e-64
CTNNA1	1.12437e-68	0.472434	0.767	0.522	2.69522e-64
NDUFS1	1.84774e-68	0.44598	0.537	0.262	4.42923e-64
EVI2B	2.23933e-68	0.546662	0.828	0.583	5.3679e-64
TMED2	3.30998e-68	0.473326	0.79	0.554	7.93435e-64
SEMA3C	3.6219e-68	0.585472	0.603	0.334	8.68205e-64
CLEC2B	4.60216e-68	0.547658	0.744	0.497	1.10318e-63
OGFRL1	5.4673e-68	0.543003	0.706	0.411	1.31057e-63
ACAA1	6.08554e-68	0.471767	0.621	0.36	1.45876e-63
TMEM205	6.17741e-68	0.458425	0.552	0.27	1.48079e-63
NDUFB11	6.22934e-68	0.376435	0.958	0.863	1.49324e-63
PSMD4	8.72808e-68	0.443702	0.723	0.476	2.09221e-63
TIMM17A	8.73733e-68	0.492147	0.665	0.407	2.09442e-63
ETFB	8.79182e-68	0.468611	0.746	0.499	2.10749e-63
IQSEC1	9.86313e-68	0.44129	0.512	0.237	2.36429e-63
ENSA	1.19465e-67	0.446544	0.734	0.479	2.86369e-63
HNRNPH3	1.36115e-67	0.49562	0.645	0.377	3.26282e-63
SEC11C	1.45533e-67	0.501139	0.771	0.53	3.48856e-63
MARVELD1	1.50705e-67	0.416838	0.377	0.12	3.61254e-63
NDUFA12	1.55146e-67	0.465836	0.811	0.579	3.719e-63
APMAP	1.69032e-67	0.428746	0.537	0.259	4.05186e-63
TMEM230	1.83302e-67	0.436984	0.843	0.636	4.39394e-63
RPS2	2.04294e-67	0.411954	1	1	4.89714e-63
DOP1B	2.73352e-67	0.440846	0.438	0.175	6.55252e-63
DNAJC21	2.97837e-67	0.44139	0.557	0.275	7.13946e-63
NCOA4	3.12541e-67	0.505896	0.762	0.526	7.49191e-63
MRPS7	3.42771e-67	0.451344	0.664	0.398	8.21657e-63
GPR137B	4.64716e-67	0.551271	0.67	0.434	1.11397e-62
CUTA	5.36829e-67	0.455692	0.796	0.574	1.28683e-62
NFIC	5.89332e-67	0.485568	0.652	0.383	1.41269e-62
GPAA1	7.79457e-67	0.421454	0.481	0.206	1.86844e-62
VPS26A	7.81041e-67	0.441762	0.658	0.383	1.87223e-62
TSNAX	8.22286e-67	0.43636	0.517	0.244	1.9711e-62
MTCH1	1.2966e-66	0.441742	0.773	0.537	3.10807e-62
ATP2A2	1.33454e-66	0.468333	0.665	0.396	3.19901e-62
MAP4K3-DT	1.36764e-66	0.495701	0.564	0.301	3.27837e-62
TMEM14B	1.37142e-66	0.448029	0.77	0.531	3.28744e-62
ZCRB1	1.51112e-66	0.475514	0.694	0.435	3.6223e-62
PDCD10	1.67238e-66	0.43814	0.733	0.483	4.00887e-62
PAPOLA	1.97868e-66	0.45475	0.822	0.589	4.74309e-62
KPNB1	3.1301e-66	0.500544	0.752	0.513	7.50317e-62
MTX1	4.26553e-66	0.462274	0.629	0.376	1.02249e-61
WDR1	4.31699e-66	0.464514	0.881	0.709	1.03483e-61
REL	4.85826e-66	0.572971	0.692	0.431	1.16457e-61
COPZ1	5.12393e-66	0.445249	0.749	0.514	1.22826e-61
SPRED1	6.18435e-66	0.607245	0.501	0.232	1.48245e-61
ZNF106	6.72414e-66	0.470387	0.599	0.325	1.61184e-61
RIOK3	7.63199e-66	0.515113	0.719	0.47	1.82946e-61
UFC1	1.29952e-65	0.445858	0.849	0.662	3.11509e-61
UCP2	1.42308e-65	0.500367	0.818	0.587	3.41126e-61
GRK3	1.46297e-65	0.468962	0.502	0.236	3.50688e-61
PSMB7	1.57244e-65	0.460593	0.797	0.56	3.76931e-61
NUMB	1.81843e-65	0.555647	0.592	0.332	4.35895e-61
PFDN2	2.01645e-65	0.468462	0.891	0.718	4.83364e-61
OSTC	2.06484e-65	0.476382	0.89	0.706	4.94962e-61
RAB5C	2.53401e-65	0.393283	0.957	0.877	6.07428e-61
YME1L1	3.06282e-65	0.539341	0.775	0.54	7.34189e-61
CLIP1	3.14844e-65	0.484333	0.634	0.365	7.54712e-61
DNAJB11	3.6536e-65	0.492354	0.66	0.402	8.75803e-61
PPP1R7	3.76959e-65	0.440182	0.624	0.359	9.03608e-61
ANTXR2	3.80915e-65	0.409671	0.325	0.085	9.13092e-61
KCNN4	4.27282e-65	0.457767	0.387	0.133	1.02424e-60
EHBP1L1	4.65745e-65	0.476777	0.562	0.295	1.11644e-60
SNRPA1	5.08174e-65	0.438932	0.505	0.24	1.21815e-60
ZFHX3	5.65553e-65	0.480865	0.489	0.229	1.35569e-60
RHOB	6.61259e-65	0.620854	0.78	0.547	1.5851e-60
LINC01578	7.25007e-65	0.488367	0.641	0.366	1.73791e-60
STX4	7.37902e-65	0.47463	0.773	0.535	1.76882e-60
PFDN5	7.50789e-65	0.321643	1	0.998	1.79972e-60
IFNAR1	7.82749e-65	0.462926	0.698	0.451	1.87633e-60
UQCR10	7.87872e-65	0.38143	0.983	0.94	1.88861e-60
PAFAH1B1	7.91189e-65	0.438975	0.699	0.435	1.89656e-60
MVP	9.21343e-65	0.43026	0.624	0.352	2.20855e-60
NCSTN	1.05745e-64	0.42163	0.525	0.255	2.53481e-60
USP8	1.75911e-64	0.445619	0.619	0.344	4.21676e-60
EIF3B	2.20219e-64	0.484291	0.549	0.287	5.27887e-60
UBE2I	2.20476e-64	0.438515	0.86	0.679	5.28504e-60
MYO1E	2.32438e-64	0.445845	0.432	0.171	5.57178e-60
SLC17A5	2.41329e-64	0.463602	0.531	0.27	5.7849e-60
AKIRIN2	2.48041e-64	0.481059	0.737	0.488	5.94578e-60
RECQL	2.53963e-64	0.462351	0.517	0.258	6.08774e-60
APBB1IP	3.03274e-64	0.487033	0.616	0.359	7.26978e-60
SUMO1	3.33121e-64	0.408489	0.796	0.555	7.98524e-60
TNPO1	3.80556e-64	0.43692	0.644	0.371	9.12231e-60
LMO2	4.35862e-64	0.463972	0.45	0.188	1.0448e-59
TMEM70	4.85421e-64	0.521596	0.724	0.49	1.1636e-59
BOLA2	4.92197e-64	0.405277	0.425	0.165	1.17984e-59
TUBGCP2	5.57015e-64	0.457549	0.579	0.32	1.33522e-59
C5AR1	7.49938e-64	0.551119	0.928	0.802	1.79768e-59
UXT	7.89713e-64	0.43945	0.857	0.677	1.89302e-59
NAGA	9.04136e-64	0.442613	0.589	0.328	2.1673e-59
SLPI	1.0071e-63	0.43196	0.307	0.076	2.41412e-59
SLC8A1	1.08613e-63	0.524896	0.525	0.268	2.60357e-59
CDK6	1.1569e-63	0.381359	0.327	0.086	2.7732e-59
GNA13	1.17037e-63	0.52459	0.725	0.465	2.80548e-59
TMA7	1.21868e-63	0.393861	0.991	0.968	2.92129e-59
TMOD3	1.33877e-63	0.44633	0.718	0.47	3.20917e-59
NCK1	1.44824e-63	0.435265	0.452	0.191	3.47159e-59
RPS19	1.56115e-63	0.386252	1	1	3.74223e-59
PLIN3	1.8124e-63	0.440643	0.761	0.518	4.34451e-59
TXN2	1.85412e-63	0.425748	0.665	0.407	4.44452e-59
GBA	1.93897e-63	0.475268	0.632	0.374	4.64792e-59
TOMM5	2.09374e-63	0.43892	0.865	0.682	5.01891e-59
SDF2L1	2.49586e-63	0.601982	0.725	0.499	5.98283e-59
EIF4H	2.52418e-63	0.477604	0.741	0.511	6.05071e-59
RAB18	3.18041e-63	0.439938	0.639	0.38	7.62377e-59
RAB20	3.36946e-63	0.481267	0.766	0.526	8.07693e-59
COX5A	3.52889e-63	0.379277	0.983	0.938	8.45911e-59
FAU	3.68499e-63	0.273671	1	1	8.83329e-59
PRKDC	5.29838e-63	0.463108	0.608	0.35	1.27007e-58
SRRM1	5.69309e-63	0.424594	0.868	0.678	1.36469e-58
RAP1A	5.96155e-63	0.415106	0.855	0.642	1.42904e-58
TRIP12	6.49788e-63	0.445772	0.582	0.323	1.55761e-58
CDK2AP1	7.32694e-63	0.387723	0.354	0.111	1.75634e-58
CPPED1	8.27731e-63	0.421236	0.531	0.265	1.98415e-58
LPCAT2	9.48887e-63	0.461475	0.496	0.237	2.27458e-58
GALM	1.06213e-62	0.537449	0.439	0.188	2.54603e-58
TRAM1	1.33988e-62	0.457656	0.842	0.614	3.21183e-58
B3GNT2	1.49604e-62	0.51391	0.559	0.3	3.58615e-58
PLEKHM2	1.56919e-62	0.476625	0.634	0.38	3.7615e-58
LINC-PINT	1.71945e-62	0.547474	0.479	0.225	4.12169e-58
GPC4	1.84031e-62	0.76193	0.216	0.021	4.41141e-58
WARS	1.84776e-62	0.5618	0.694	0.449	4.42926e-58
PRPF4B	1.94389e-62	0.451321	0.616	0.354	4.65971e-58
NDUFB9	2.36393e-62	0.490809	0.926	0.801	5.66657e-58
MRPL47	2.47367e-62	0.437851	0.564	0.302	5.92962e-58
OCIAD1	2.61169e-62	0.44366	0.766	0.534	6.26049e-58
PFKP	2.9152e-62	0.471232	0.409	0.164	6.98803e-58
ALG5	2.99305e-62	0.41656	0.479	0.218	7.17464e-58
NLN	4.02602e-62	0.402537	0.37	0.124	9.65078e-58
PPIB	4.50794e-62	0.486927	0.986	0.948	1.0806e-57
UBE2R2	5.90066e-62	0.479445	0.739	0.484	1.41445e-57
TPST2	6.15066e-62	0.46038	0.512	0.254	1.47438e-57
DNAJC7	6.2761e-62	0.458763	0.664	0.41	1.50444e-57
CBR1	6.39868e-62	0.462852	0.639	0.386	1.53383e-57
OGDH	6.7319e-62	0.416431	0.437	0.182	1.6137e-57
NIBAN1	7.48975e-62	0.505942	0.527	0.26	1.79537e-57
NEMF	7.75065e-62	0.442647	0.599	0.344	1.85791e-57
RPLP2	8.32449e-62	0.342592	1	1	1.99546e-57
TTC3	8.66697e-62	0.446261	0.687	0.425	2.07756e-57
SLC27A3	9.09108e-62	0.46028	0.426	0.173	2.17922e-57
MDP1	9.76562e-62	0.366677	0.372	0.127	2.34092e-57
HSPD1	1.02127e-61	0.483733	0.889	0.729	2.4481e-57
HRAS	1.09136e-61	0.403441	0.413	0.16	2.6161e-57
RHEB	1.12904e-61	0.467855	0.941	0.789	2.70642e-57
LARP1	1.33495e-61	0.461953	0.652	0.394	3.2e-57
PGAM1	2.13987e-61	0.405801	0.872	0.669	5.12949e-57
KLF13	2.23459e-61	0.398534	0.383	0.137	5.35655e-57
CCT7	2.29688e-61	0.439894	0.701	0.468	5.50585e-57
ZFYVE16	2.78178e-61	0.573716	0.778	0.51	6.66821e-57
SPINT1	3.01811e-61	0.412234	0.36	0.119	7.23472e-57
AGPS	3.22885e-61	0.43662	0.649	0.378	7.73988e-57
RPS19BP1	3.37851e-61	0.488802	0.857	0.682	8.09863e-57
DDX18	3.39876e-61	0.457943	0.691	0.428	8.14716e-57
PINK1	3.54545e-61	0.425462	0.388	0.144	8.49881e-57
ADAM17	3.99954e-61	0.537225	0.716	0.481	9.5873e-57
MPC2	4.32851e-61	0.608256	0.68	0.446	1.03759e-56
NDUFA10	4.63938e-61	0.431467	0.661	0.42	1.1121e-56
NAA50	4.69714e-61	0.549669	0.706	0.467	1.12595e-56
MRPS34	4.76101e-61	0.441039	0.73	0.488	1.14126e-56
SEC63	5.27339e-61	0.435491	0.571	0.306	1.26408e-56
EIF4G1	5.68867e-61	0.459006	0.675	0.431	1.36363e-56
ST3GAL5	6.071e-61	0.373041	0.324	0.092	1.45528e-56
RRAGD	6.46768e-61	0.461935	0.729	0.468	1.55037e-56
MYCBP2	7.58818e-61	0.432292	0.591	0.328	1.81896e-56
NEU1	9.10233e-61	0.457704	0.7	0.45	2.18192e-56
SHTN1	1.0751e-60	0.527175	0.705	0.476	2.57713e-56
BNIP2	1.39213e-60	0.429927	0.748	0.502	3.33707e-56
SSBP4	1.43524e-60	0.425393	0.472	0.218	3.44042e-56
DYNLT1	1.70171e-60	0.449171	0.832	0.628	4.07916e-56
PPP1R10	1.75085e-60	0.459366	0.605	0.341	4.19696e-56
MRPL54	2.22265e-60	0.450388	0.772	0.573	5.32791e-56
CELF1	2.3416e-60	0.467825	0.676	0.419	5.61306e-56
MFSD10	2.42223e-60	0.444869	0.661	0.405	5.80632e-56
SNX3	2.57805e-60	0.366054	0.97	0.922	6.17983e-56
NDUFAF3	2.94133e-60	0.421658	0.78	0.573	7.05066e-56
CCDC12	3.46143e-60	0.40328	0.527	0.267	8.2974e-56
SMIM14	3.72118e-60	0.455088	0.469	0.216	8.92003e-56
DCAF13	4.15333e-60	0.445795	0.493	0.243	9.95594e-56
IER5L	4.22012e-60	0.469256	0.463	0.212	1.0116e-55
RPL36A	4.32509e-60	0.453811	0.998	0.989	1.03677e-55
ACOT9	4.64912e-60	0.423062	0.604	0.348	1.11444e-55
MRPL18	5.29998e-60	0.41205	0.647	0.391	1.27046e-55
CCDC47	5.32122e-60	0.429687	0.686	0.425	1.27555e-55
LYPLA1	5.34685e-60	0.427235	0.655	0.403	1.28169e-55
SLC8B1	6.05387e-60	0.473861	0.488	0.237	1.45117e-55
LXN	6.23068e-60	0.326173	0.216	0.024	1.49356e-55
TXNDC12	7.1732e-60	0.419494	0.647	0.398	1.71949e-55
PRKCB	7.983e-60	0.480936	0.498	0.239	1.91361e-55
RPL9	8.06408e-60	0.38116	1	0.997	1.93304e-55
SKP1	8.25817e-60	0.357314	0.971	0.892	1.97957e-55
MAPRE1	8.26249e-60	0.427603	0.732	0.505	1.9806e-55
PLXNC1	8.62507e-60	0.516428	0.451	0.208	2.06752e-55
HOMER3	9.7254e-60	0.448513	0.515	0.261	2.33127e-55
ABCC3	1.266e-59	0.427082	0.451	0.199	3.03474e-55
MBOAT1	1.28734e-59	0.315263	0.274	0.059	3.08589e-55
ECM1	1.31143e-59	0.389667	0.261	0.052	3.14363e-55
PRNP	1.32078e-59	0.518904	0.703	0.465	3.16603e-55
EIF3I	1.35555e-59	0.418705	0.844	0.656	3.24938e-55
CCL7	1.80574e-59	1.6158	0.287	0.071	4.32853e-55
RRP7A	1.82727e-59	0.410734	0.629	0.373	4.38016e-55
MAP3K2	2.00445e-59	0.434083	0.721	0.455	4.80486e-55
RPL7L1	2.34434e-59	0.479387	0.569	0.323	5.61961e-55
CNBP	2.5124e-59	0.433376	0.976	0.893	6.02249e-55
TSC22D1	2.65862e-59	0.598343	0.402	0.159	6.37299e-55
SELENON	2.8767e-59	0.421931	0.369	0.133	6.89575e-55
ZFAND6	3.09687e-59	0.452838	0.672	0.424	7.42351e-55
STT3B	3.55341e-59	0.444682	0.734	0.487	8.51787e-55
UBASH3B	4.6271e-59	0.495001	0.436	0.195	1.10916e-54
CAB39	5.47901e-59	0.426699	0.586	0.327	1.31337e-54
ASPH	5.59085e-59	0.444837	0.659	0.393	1.34018e-54
YTHDF2	6.12005e-59	0.407278	0.6	0.344	1.46704e-54
SLC41A2	6.4228e-59	0.381389	0.277	0.064	1.53961e-54
DNAJA1	6.46006e-59	0.468825	0.937	0.837	1.54854e-54
AVPI1	8.91931e-59	0.523394	0.613	0.374	2.13805e-54
SRP9	9.58338e-59	0.440679	0.755	0.53	2.29723e-54
IER3IP1	1.00826e-58	0.416136	0.766	0.554	2.4169e-54
EIF4A3	1.04919e-58	0.418792	0.714	0.465	2.51501e-54
CPQ	1.0971e-58	0.439317	0.576	0.321	2.62986e-54
PRCP	1.15178e-58	0.468804	0.555	0.307	2.76093e-54
DYNC1H1	1.19136e-58	0.459597	0.738	0.499	2.8558e-54
REX1BD	1.23804e-58	0.415588	0.847	0.688	2.9677e-54
NIPBL	1.2467e-58	0.438185	0.643	0.383	2.98848e-54
ABHD16A	1.34847e-58	0.381215	0.469	0.215	3.23243e-54
CHM	1.59035e-58	0.396139	0.424	0.178	3.81224e-54
CSK	1.64292e-58	0.392398	0.493	0.225	3.93824e-54
CD83	1.6868e-58	0.604298	0.839	0.66	4.04343e-54
JTB	1.76232e-58	0.432308	0.928	0.807	4.22446e-54
UBE2B	1.85318e-58	0.500341	0.839	0.628	4.44226e-54
GALNS	2.05048e-58	0.344532	0.324	0.097	4.91522e-54
SWAP70	2.36593e-58	0.423336	0.554	0.295	5.67136e-54
ATF6	2.42227e-58	0.425074	0.525	0.276	5.80642e-54
MAZ	3.02562e-58	0.430029	0.656	0.404	7.25271e-54
GALNT6	3.05352e-58	0.410034	0.41	0.167	7.3196e-54
IK	3.16729e-58	0.418164	0.635	0.383	7.59231e-54
PSMB8	3.24055e-58	0.452487	0.832	0.637	7.76793e-54
RAB21	3.52082e-58	0.448205	0.622	0.368	8.43976e-54
SRSF10	3.83938e-58	0.412133	0.591	0.326	9.20338e-54
COMMD8	4.2304e-58	0.398037	0.569	0.316	1.01407e-53
COMMD9	4.76113e-58	0.433655	0.646	0.404	1.14129e-53
CCNY	5.60246e-58	0.387752	0.427	0.178	1.34296e-53
PTPN12	5.60842e-58	0.522588	0.693	0.462	1.34439e-53
GLOD4	5.80592e-58	0.412986	0.525	0.28	1.39174e-53
TSR3	6.12674e-58	0.407057	0.494	0.246	1.46864e-53
PRKX	7.75853e-58	0.366283	0.349	0.118	1.8598e-53
RSRC2	8.14439e-58	0.448258	0.668	0.425	1.95229e-53
ATP5F1C	9.27117e-58	0.388511	0.917	0.803	2.22239e-53
PSMC3	9.91502e-58	0.428237	0.637	0.393	2.37673e-53
MYO5A	9.95024e-58	0.452361	0.507	0.26	2.38517e-53
ARID4B	1.03689e-57	0.416185	0.529	0.272	2.48552e-53
SRSF7	1.07117e-57	0.472175	0.77	0.544	2.56769e-53
SLC39A11	1.12267e-57	0.473784	0.515	0.27	2.69116e-53
ARL8A	1.17654e-57	0.421769	0.689	0.442	2.82029e-53
CD40	1.25651e-57	0.477905	0.448	0.197	3.01198e-53
ABCE1	1.73104e-57	0.46262	0.532	0.289	4.14948e-53
PPP2CB	1.82882e-57	0.402706	0.488	0.234	4.38386e-53
SLC11A1	1.90005e-57	0.539762	0.962	0.878	4.55461e-53
DNPH1	1.98488e-57	0.483081	0.614	0.373	4.75795e-53
MDH2	2.08936e-57	0.388904	0.889	0.724	5.00841e-53
TBL1XR1	2.13612e-57	0.408562	0.454	0.206	5.12049e-53
PPCS	2.32827e-57	0.424309	0.738	0.51	5.5811e-53
RAB11A	2.44814e-57	0.388331	0.731	0.491	5.86843e-53
CHURC1	2.47604e-57	0.42746	0.825	0.606	5.93531e-53
STRAP	2.48567e-57	0.404362	0.654	0.407	5.95839e-53
NOP56	2.50407e-57	0.433794	0.564	0.314	6.00251e-53
SLAMF9	2.67942e-57	0.306554	0.19	0.014	6.42283e-53
CLK1	2.71708e-57	0.439602	0.609	0.351	6.5131e-53
NDUFB6	2.74307e-57	0.413109	0.716	0.478	6.57541e-53
NORAD	3.11515e-57	0.44495	0.649	0.4	7.46733e-53
IL1RN	3.17877e-57	1.68522	0.51	0.267	7.61984e-53
MAN2B1	3.73925e-57	0.400237	0.763	0.539	8.96336e-53
VDAC3	3.80282e-57	0.409226	0.647	0.391	9.11573e-53
DMXL2	4.41461e-57	0.483689	0.726	0.493	1.05823e-52
FURIN	4.49924e-57	0.443978	0.526	0.279	1.07851e-52
ST14	4.73014e-57	0.455659	0.631	0.388	1.13386e-52
POLE4	5.21855e-57	0.469977	0.749	0.551	1.25094e-52
KLF7	5.38692e-57	0.400961	0.368	0.134	1.2913e-52
CEBPD	5.73625e-57	0.588887	0.742	0.516	1.37504e-52
MRPS18C	5.88085e-57	0.428918	0.664	0.446	1.4097e-52
GLUD1	5.90141e-57	0.414559	0.647	0.403	1.41463e-52
DCXR	5.9418e-57	0.517049	0.733	0.525	1.42431e-52
RAB13	5.9516e-57	0.557597	0.877	0.735	1.42666e-52
NDUFB4	6.42759e-57	0.366224	0.933	0.817	1.54076e-52
YIF1A	6.51629e-57	0.41107	0.653	0.416	1.56202e-52
SMC3	6.58475e-57	0.425552	0.531	0.277	1.57843e-52
PRKAG2	6.75213e-57	0.495822	0.539	0.29	1.61855e-52
NUDC	6.97184e-57	0.428004	0.708	0.489	1.67122e-52
FOXP1	6.97734e-57	0.407002	0.47	0.219	1.67254e-52
RTF2	6.99534e-57	0.408348	0.71	0.467	1.67685e-52
FLT1	7.83924e-57	0.489035	0.265	0.059	1.87914e-52
PAPSS2	7.88058e-57	0.526176	0.537	0.295	1.88905e-52
HSPA9	8.83718e-57	0.42208	0.858	0.648	2.11836e-52
RNMT	9.32372e-57	0.441252	0.579	0.327	2.23499e-52
PPHLN1	9.42177e-57	0.375198	0.475	0.225	2.25849e-52
EXOC5	9.91531e-57	0.401572	0.483	0.237	2.3768e-52
MEF2A	1.01844e-56	0.405347	0.559	0.301	2.44129e-52
HMG20B	1.4822e-56	0.544906	0.446	0.212	3.55299e-52
IDH3G	1.58403e-56	0.403234	0.714	0.489	3.79708e-52
SCFD1	1.61103e-56	0.408621	0.519	0.272	3.8618e-52
PSMD2	1.66753e-56	0.429666	0.673	0.438	3.99725e-52
RTF1	1.93273e-56	0.401377	0.647	0.393	4.63295e-52
CBLB	2.19339e-56	0.398092	0.311	0.092	5.25778e-52
GOLIM4	2.34177e-56	0.429752	0.489	0.244	5.61346e-52
SLC66A2	2.46081e-56	0.391	0.462	0.216	5.8988e-52
CYP27A1	2.48084e-56	0.582187	0.907	0.72	5.94683e-52
NUFIP2	2.68474e-56	0.438902	0.679	0.428	6.4356e-52
GSDME	2.93029e-56	0.393729	0.428	0.18	7.0242e-52
SMARCA5	3.04427e-56	0.407943	0.593	0.34	7.29743e-52
GLRX3	3.09264e-56	0.448736	0.602	0.36	7.41336e-52
BLOC1S6	3.20083e-56	0.399222	0.62	0.369	7.6727e-52
UBE2Z	3.40765e-56	0.442797	0.489	0.247	8.16848e-52
UNC50	3.48787e-56	0.397592	0.492	0.244	8.36076e-52
CHD4	3.77444e-56	0.450419	0.566	0.321	9.04772e-52
GOLGA4	4.2036e-56	0.447359	0.748	0.514	1.00764e-51
C1D	4.39223e-56	0.386532	0.642	0.388	1.05286e-51
SUCLG1	4.42373e-56	0.415337	0.637	0.402	1.06041e-51
WASHC3	4.87403e-56	0.392896	0.487	0.24	1.16835e-51
TMEM165	5.15562e-56	0.410267	0.71	0.473	1.23585e-51
TMEM14C	5.19124e-56	0.44858	0.827	0.628	1.24439e-51
BAG1	5.69211e-56	0.401187	0.817	0.607	1.36446e-51
TMX2	6.88022e-56	0.418629	0.491	0.251	1.64926e-51
ATP5MD	9.28998e-56	0.404838	0.98	0.937	2.2269e-51
STX7	1.03527e-55	0.429298	0.794	0.569	2.48164e-51
SFTPB	1.35704e-55	0.43121	0.418	0.177	3.25295e-51
MFSD14B	1.6275e-55	0.403537	0.46	0.218	3.90129e-51
FCHO2	1.7396e-55	0.473276	0.577	0.326	4.17e-51
MCOLN3	2.04884e-55	0.317861	0.215	0.031	4.91127e-51
NPL	2.06025e-55	0.518591	0.783	0.602	4.93863e-51
ESD	2.06319e-55	0.404755	0.801	0.585	4.94568e-51
CYB5R3	2.13531e-55	0.412402	0.72	0.481	5.11854e-51
ANKH	2.15274e-55	0.402082	0.283	0.073	5.16034e-51
FAM50A	2.24381e-55	0.429018	0.852	0.699	5.37863e-51
SURF4	2.3529e-55	0.446459	0.696	0.473	5.64014e-51
FUS	2.61385e-55	0.47028	0.867	0.716	6.26567e-51
NR4A2	2.81676e-55	0.611357	0.772	0.548	6.75205e-51
IL2RG	3.28512e-55	0.483541	0.388	0.151	7.87477e-51
NSMCE1	3.41169e-55	0.390156	0.476	0.232	8.17817e-51
NUDT16	3.53092e-55	0.469186	0.479	0.242	8.46397e-51
TMEM219	3.53293e-55	0.387247	0.889	0.747	8.4688e-51
CTSA	4.42341e-55	0.430922	0.951	0.84	1.06034e-50
SLFN11	4.83979e-55	0.438331	0.477	0.238	1.16015e-50
MRPL21	5.11349e-55	0.407405	0.636	0.39	1.22575e-50
YIPF3	5.5856e-55	0.396967	0.569	0.323	1.33892e-50
RPS15	6.37956e-55	0.298517	1	1	1.52924e-50
SRI	6.5835e-55	0.40758	0.742	0.512	1.57813e-50
KYNU	7.01799e-55	0.59671	0.636	0.412	1.68228e-50
EBNA1BP2	8.16887e-55	0.403227	0.492	0.246	1.95816e-50
SEL1L	9.43021e-55	0.41032	0.684	0.433	2.26052e-50
TUFM	9.805e-55	0.378249	0.88	0.738	2.35036e-50
SCGB3A2	1.02153e-54	0.32335	0.213	0.03	2.44871e-50
BAIAP2	1.22263e-54	0.369099	0.309	0.092	2.93076e-50
ANTKMT	1.32799e-54	0.394351	0.609	0.369	3.18331e-50
PNN	1.32891e-54	0.395289	0.584	0.324	3.18553e-50
RPL24	1.331e-54	0.349546	1	0.994	3.19053e-50
FDPS	1.47764e-54	0.358455	0.494	0.24	3.54204e-50
SUMO3	1.50545e-54	0.408684	0.861	0.691	3.60871e-50
SMPDL3A	1.50757e-54	0.423047	0.296	0.085	3.61379e-50
PCMT1	1.56141e-54	0.407698	0.716	0.486	3.74286e-50
G3BP2	1.59679e-54	0.413667	0.61	0.355	3.82767e-50
EFCAB14	1.66643e-54	0.420737	0.521	0.275	3.99459e-50
IL13RA1	1.78554e-54	0.41625	0.592	0.353	4.28011e-50
PJA2	1.81525e-54	0.408646	0.655	0.409	4.35134e-50
POLD4	1.91921e-54	0.390614	0.864	0.671	4.60054e-50
RNASEH2B	2.15201e-54	0.423328	0.549	0.307	5.15858e-50
COTL1	2.24343e-54	0.366933	0.975	0.899	5.37773e-50
PDPK1	3.75676e-54	0.385389	0.455	0.216	9.00533e-50
MERTK	3.92989e-54	0.456439	0.384	0.155	9.42034e-50
CAMK1D	4.03578e-54	0.369126	0.371	0.141	9.67416e-50
ARFGAP3	4.08858e-54	0.498421	0.641	0.412	9.80074e-50
MCL1	4.89505e-54	0.571095	0.953	0.868	1.17339e-49
ARHGDIB	5.10388e-54	0.343596	0.918	0.731	1.22345e-49
PDAP1	5.36914e-54	0.396028	0.635	0.388	1.28704e-49
GFOD1	5.57473e-54	0.357638	0.293	0.084	1.33632e-49
TPR	5.93852e-54	0.39947	0.678	0.434	1.42352e-49
ZNF207	6.4137e-54	0.448099	0.752	0.53	1.53743e-49
ESF1	7.65112e-54	0.425069	0.495	0.253	1.83405e-49
RSRP1	7.66008e-54	0.451738	0.761	0.543	1.8362e-49
SNAP29	7.73717e-54	0.401716	0.564	0.331	1.85468e-49
MRPL15	7.97549e-54	0.401014	0.528	0.286	1.91181e-49
VPS36	8.59703e-54	0.38156	0.519	0.271	2.0608e-49
AP1S1	9.26286e-54	0.373427	0.523	0.278	2.2204e-49
KDELR2	1.02612e-53	0.440222	0.881	0.735	2.45972e-49
SLC35B1	1.07765e-53	0.399384	0.592	0.353	2.58324e-49
TXNRD1	1.07822e-53	0.48107	0.646	0.397	2.58461e-49
EIF3J	1.10561e-53	0.486566	0.565	0.339	2.65026e-49
MRPL28	1.20753e-53	0.384752	0.55	0.303	2.89456e-49
RTCB	1.25689e-53	0.39417	0.605	0.369	3.01289e-49
NDUFAF8	1.33328e-53	0.435261	0.617	0.38	3.196e-49
RIN2	1.43479e-53	0.39625	0.401	0.167	3.43933e-49
CREB3L2	1.45733e-53	0.400885	0.444	0.208	3.49336e-49
CHML	1.69182e-53	0.491872	0.522	0.273	4.05547e-49
RNF7	2.03714e-53	0.387236	0.914	0.78	4.88323e-49
B4GALT1	2.72192e-53	0.382207	0.542	0.293	6.52472e-49
DTYMK	3.17764e-53	0.347595	0.37	0.142	7.61712e-49
COMMD1	3.19477e-53	0.396689	0.623	0.387	7.65819e-49
PRDX6	3.34262e-53	0.391993	0.929	0.789	8.01258e-49
MAP1LC3B	3.41317e-53	0.426471	0.945	0.84	8.18171e-49
CDC123	3.65016e-53	0.360266	0.476	0.231	8.74981e-49
MPDU1	4.05402e-53	0.431013	0.543	0.311	9.71788e-49
BID	4.09358e-53	0.420327	0.734	0.507	9.81273e-49
BRK1	4.16386e-53	0.318241	0.931	0.799	9.98119e-49
ADGRE2	4.24843e-53	0.448387	0.443	0.203	1.01839e-48
NOTCH2	4.82136e-53	0.391023	0.43	0.195	1.15573e-48
VGLL4	5.06013e-53	0.340401	0.312	0.099	1.21296e-48
CIR1	5.19191e-53	1.16655	0.625	0.393	1.24455e-48
GLA	5.21636e-53	0.522105	0.708	0.508	1.25041e-48
ACAT1	5.64192e-53	0.390603	0.483	0.244	1.35243e-48
PCK2	5.66105e-53	0.419756	0.467	0.234	1.35701e-48
UHMK1	6.05374e-53	0.407535	0.548	0.309	1.45114e-48
APH1B	6.17431e-53	0.413719	0.572	0.337	1.48004e-48
SDHB	6.52674e-53	0.40401	0.829	0.657	1.56452e-48
ATP6V1C1	7.16676e-53	0.428966	0.713	0.491	1.71794e-48
AP1B1	7.39507e-53	0.443646	0.531	0.288	1.77267e-48
PHPT1	7.56257e-53	0.469514	0.905	0.755	1.81282e-48
ALYREF	7.62022e-53	0.353865	0.364	0.139	1.82664e-48
RHBDF2	7.62984e-53	0.381481	0.416	0.182	1.82895e-48
SUSD6	7.76721e-53	0.395412	0.431	0.195	1.86188e-48
OAS1	8.47447e-53	0.498746	0.49	0.25	2.03141e-48
EIF2S1	9.77651e-53	0.390962	0.574	0.335	2.34353e-48
ZMYND8	9.94894e-53	0.37418	0.349	0.129	2.38486e-48
VEGFB	1.0229e-52	0.478824	0.752	0.507	2.45199e-48
TFEC	1.18905e-52	0.444565	0.701	0.503	2.85027e-48
FAM3C	1.20125e-52	0.397176	0.468	0.233	2.87952e-48
MAP3K5	1.29092e-52	0.361515	0.345	0.123	3.09446e-48
HNRNPH1	1.41616e-52	0.466789	0.764	0.565	3.39468e-48
LRPAP1	1.76308e-52	0.499019	0.946	0.844	4.22628e-48
MDFIC	1.79706e-52	0.40711	0.559	0.316	4.30773e-48
VAC14	1.80541e-52	0.434636	0.488	0.26	4.32774e-48
AQP9	2.14531e-52	0.610328	0.775	0.612	5.14253e-48
ECHDC1	2.21418e-52	0.396135	0.627	0.39	5.30762e-48
MARCH1	2.26205e-52	0.482868	0.428	0.2	5.42235e-48
EXOSC7	2.27785e-52	0.37692	0.47	0.235	5.46024e-48
RPS27	2.34106e-52	0.379151	1	1	5.61175e-48
DPM1	2.55867e-52	0.365046	0.407	0.176	6.1334e-48
LPCAT3	2.57533e-52	0.344421	0.396	0.164	6.17331e-48
PACSIN2	2.62541e-52	0.385654	0.473	0.236	6.29337e-48
ADCK2	2.83059e-52	0.326444	0.337	0.118	6.78522e-48
RAB8A	2.83947e-52	0.388323	0.694	0.465	6.8065e-48
SPINT2	3.38133e-52	0.390093	0.563	0.314	8.10539e-48
HNRNPC	3.98254e-52	0.437138	0.93	0.808	9.54655e-48
MRPL22	4.21641e-52	0.36803	0.49	0.253	1.01071e-47
MRPS21	5.14666e-52	0.356691	0.772	0.56	1.23371e-47
PARP14	5.86835e-52	0.455804	0.599	0.353	1.4067e-47
IVD	6.00362e-52	0.321174	0.31	0.099	1.43913e-47
GAS7	7.57532e-52	0.394767	0.47	0.231	1.81588e-47
B3GAT3	7.9102e-52	0.369693	0.482	0.241	1.89616e-47
BCKDK	8.63942e-52	0.399668	0.657	0.426	2.07096e-47
CDC40	8.82111e-52	0.376699	0.531	0.291	2.11451e-47
MAT2A	8.83332e-52	0.504916	0.691	0.462	2.11743e-47
ERP44	9.1269e-52	0.399427	0.759	0.551	2.18781e-47
SRGAP1	9.23811e-52	0.351406	0.273	0.074	2.21447e-47
LONP1	9.31034e-52	0.3997	0.475	0.239	2.23178e-47
TNFSF14	9.49304e-52	0.668819	0.208	0.034	2.27558e-47
CD4	1.16161e-51	0.445564	0.433	0.202	2.7845e-47
RPL8	1.36532e-51	0.289465	1	1	3.27282e-47
PHACTR4	1.40092e-51	0.402416	0.441	0.209	3.35814e-47
MRPL35	1.4788e-51	0.349159	0.451	0.213	3.54484e-47
OST4	1.54778e-51	0.313284	0.991	0.978	3.71017e-47
STOM	1.54881e-51	0.371353	0.661	0.415	3.71265e-47
TPMT	1.87303e-51	0.384296	0.465	0.226	4.48984e-47
UTP18	2.02152e-51	0.385418	0.509	0.275	4.84578e-47
SEC31A	2.25452e-51	0.375772	0.633	0.391	5.40432e-47
MALAT1	2.39265e-51	0.649747	0.998	0.988	5.73543e-47
INTS6	2.54079e-51	0.476297	0.635	0.387	6.09053e-47
EIF4G3	2.62669e-51	0.37719	0.451	0.216	6.29645e-47
LYRM2	2.72381e-51	0.395398	0.496	0.265	6.52924e-47
FYTTD1	3.02934e-51	0.40962	0.548	0.309	7.26163e-47
HEXA	3.16249e-51	0.423771	0.841	0.665	7.58081e-47
ADCY3	3.3317e-51	0.45437	0.396	0.172	7.98641e-47
VKORC1L1	3.3681e-51	0.350244	0.379	0.155	8.07368e-47
HDLBP	3.72482e-51	0.401714	0.819	0.626	8.92875e-47
LRP10	3.8112e-51	0.365457	0.497	0.26	9.13582e-47
MRPL52	3.90005e-51	0.402769	0.823	0.637	9.34882e-47
STK4	4.3226e-51	0.388258	0.582	0.342	1.03617e-46
HTRA4	4.46318e-51	0.494191	0.345	0.134	1.06987e-46
UBALD2	4.48704e-51	0.438386	0.607	0.372	1.07559e-46
RPL13	4.6618e-51	0.358479	1	1	1.11748e-46
SRP19	4.84519e-51	0.387238	0.685	0.453	1.16144e-46
NCF2	4.99734e-51	0.429383	0.962	0.88	1.19791e-46
GTF2F2	5.11127e-51	0.398139	0.469	0.239	1.22522e-46
POLR2K	5.21735e-51	0.377789	0.685	0.47	1.25065e-46
MGAT4B	5.76257e-51	0.398766	0.545	0.297	1.38135e-46
ARL15	6.05233e-51	0.290825	0.267	0.071	1.4508e-46
P4HA1	6.85926e-51	0.409218	0.447	0.218	1.64423e-46
NIFK	7.16091e-51	0.398729	0.539	0.297	1.71654e-46
PGLS	7.18142e-51	0.360259	0.896	0.771	1.72146e-46
TMX4	8.20461e-51	0.384729	0.441	0.212	1.96673e-46
AL133415.1	1.00987e-50	-0.265004	0.007	0.112	2.42076e-46
PDCD6IP	1.02391e-50	0.416691	0.768	0.563	2.45442e-46
RNF145	1.03798e-50	0.401611	0.445	0.209	2.48814e-46
UBE2V1	1.09083e-50	0.386772	0.751	0.535	2.61484e-46
PMVK	1.10953e-50	0.333414	0.409	0.178	2.65965e-46
HMGN1	1.11568e-50	0.433702	0.881	0.753	2.67439e-46
SNX9	1.12997e-50	0.464539	0.548	0.314	2.70864e-46
TCEAL8	1.13611e-50	0.359233	0.436	0.202	2.72338e-46
CHMP2B	1.15784e-50	0.383644	0.696	0.467	2.77545e-46
ARL2	1.2549e-50	0.373331	0.635	0.402	3.00813e-46
BOD1L1	1.36157e-50	0.414509	0.634	0.399	3.26383e-46
CFD	1.4969e-50	0.787911	0.749	0.565	3.58822e-46
FEM1B	1.78899e-50	0.410113	0.49	0.257	4.2884e-46
SRSF5	2.08537e-50	0.417088	0.825	0.623	4.99885e-46
TTL	2.17708e-50	0.37419	0.4	0.177	5.21868e-46
TP53BP2	2.41787e-50	0.440945	0.387	0.17	5.79589e-46
SPTLC2	3.08069e-50	0.383373	0.426	0.198	7.38473e-46
OTULINL	3.08409e-50	0.372739	0.426	0.198	7.39286e-46
AL138963.4	3.19463e-50	-0.35478	0.015	0.132	7.65785e-46
SFT2D2	4.05844e-50	0.369595	0.456	0.221	9.72848e-46
PIK3IP1	4.17413e-50	0.35256	0.349	0.129	1.00058e-45
FYB1	4.84791e-50	0.512186	0.762	0.559	1.16209e-45
DDX21	4.85581e-50	0.530977	0.859	0.72	1.16399e-45
RPL22	5.12344e-50	0.289691	1	0.998	1.22814e-45
DGKH	5.70292e-50	0.388326	0.348	0.132	1.36705e-45
PRKAR2A	6.23714e-50	0.433345	0.512	0.286	1.49511e-45
ARL8B	7.52068e-50	0.435504	0.813	0.625	1.80278e-45
UQCRFS1	7.76574e-50	0.372959	0.846	0.683	1.86153e-45
AAK1	8.43763e-50	0.390302	0.564	0.325	2.02258e-45
NR3C1	8.64193e-50	0.590719	0.664	0.444	2.07156e-45
PTMS	9.17775e-50	0.389657	0.701	0.459	2.2e-45
ACO2	9.21894e-50	0.399654	0.588	0.365	2.20987e-45
FAM133B	1.00879e-49	0.438395	0.639	0.407	2.41817e-45
RRP15	1.01192e-49	0.334173	0.361	0.141	2.42567e-45
COPS6	1.11594e-49	0.369983	0.618	0.376	2.67502e-45
COX14	1.19392e-49	0.374292	0.819	0.648	2.86195e-45
B4GALT5	1.6337e-49	0.461735	0.512	0.292	3.91614e-45
RPS7	1.73482e-49	0.312015	1	0.998	4.15855e-45
FMN1	1.73615e-49	0.420372	0.448	0.224	4.16173e-45
PLBD2	1.8769e-49	0.37735	0.508	0.281	4.49912e-45
CIAO2B	2.02427e-49	0.345203	0.915	0.791	4.85237e-45
PAFAH1B2	2.21551e-49	0.37483	0.54	0.307	5.31081e-45
RABEP1	2.46816e-49	0.375781	0.471	0.24	5.91642e-45
TUBA1C	2.51163e-49	0.486656	0.897	0.786	6.02064e-45
MRPS12	2.62335e-49	0.372717	0.642	0.416	6.28843e-45
PGRMC2	2.83191e-49	0.346952	0.354	0.139	6.78837e-45
TNRC6B	3.10245e-49	0.373925	0.486	0.252	7.43689e-45
TMEM33	3.37319e-49	0.377067	0.722	0.48	8.08588e-45
MRPS28	3.4848e-49	0.358297	0.471	0.243	8.35341e-45
P2RX7	3.55199e-49	0.511619	0.521	0.298	8.51447e-45
GTF2H5	4.16245e-49	0.345549	0.649	0.408	9.97781e-45
HMGCL	4.77585e-49	0.335719	0.377	0.157	1.14482e-44
FTH1	4.8294e-49	0.458366	1	1	1.15766e-44
TFDP2	4.94482e-49	0.388092	0.264	0.074	1.18532e-44
PLXNB2	5.24639e-49	0.407831	0.431	0.209	1.25761e-44
TCEAL4	5.85442e-49	0.414296	0.638	0.417	1.40336e-44
CLEC12A	5.8791e-49	0.579854	0.444	0.22	1.40928e-44
SUGT1	5.99689e-49	0.391054	0.634	0.413	1.43752e-44
FTX	6.00585e-49	0.378209	0.435	0.209	1.43966e-44
POP5	6.18101e-49	0.326986	0.372	0.15	1.48165e-44
TXNL1	7.3852e-49	0.367121	0.776	0.565	1.77031e-44
SLC7A8	7.58644e-49	0.380853	0.309	0.106	1.81855e-44
LPXN	7.60911e-49	0.372551	0.643	0.402	1.82398e-44
SLC7A7	9.47825e-49	0.438056	0.894	0.747	2.27203e-44
SELENOW	1.26235e-48	0.359985	0.85	0.677	3.02599e-44
UBE2J1	1.4159e-48	0.421267	0.735	0.535	3.39406e-44
DYNC1LI2	1.54501e-48	0.357184	0.46	0.23	3.70354e-44
CCDC186	1.55162e-48	0.409446	0.401	0.183	3.71938e-44
CUL2	1.67233e-48	0.363326	0.414	0.192	4.00874e-44
PCBD1	1.983e-48	0.415251	0.703	0.497	4.75345e-44
IL10RB	2.19428e-48	0.398825	0.707	0.507	5.25992e-44
HNRNPUL1	2.32073e-48	0.377879	0.589	0.355	5.56303e-44
SLC37A2	2.32224e-48	0.374164	0.408	0.189	5.56663e-44
TIMMDC1	2.61498e-48	0.362248	0.519	0.287	6.26837e-44
RRAGC	2.7549e-48	0.409877	0.599	0.373	6.60378e-44
TTC1	2.95087e-48	0.379071	0.569	0.343	7.07353e-44
PON2	3.1686e-48	0.303221	0.261	0.071	7.59545e-44
ARHGAP26	3.34712e-48	0.362661	0.387	0.169	8.02338e-44
ENY2	3.8186e-48	0.367108	0.896	0.745	9.15357e-44
C12orf45	3.85468e-48	0.443595	0.476	0.254	9.24006e-44
SLAIN2	3.90107e-48	0.416304	0.532	0.302	9.35126e-44
UFD1	4.00289e-48	0.375553	0.673	0.456	9.59532e-44
SLC35E3	4.26185e-48	0.405739	0.419	0.196	1.02161e-43
TMEM8A	4.37951e-48	0.362286	0.515	0.287	1.04981e-43
ACADM	4.4595e-48	0.356661	0.415	0.194	1.06899e-43
TACC1	4.62078e-48	0.367521	0.648	0.405	1.10765e-43
AIF1	5.09071e-48	0.407135	0.945	0.804	1.22029e-43
ARID1A	5.18597e-48	0.385394	0.515	0.285	1.24313e-43
GPD2	5.29966e-48	0.362628	0.437	0.211	1.27038e-43
HLA-A	5.49839e-48	0.44008	0.999	0.994	1.31802e-43
NIBAN2	5.73582e-48	0.453942	0.42	0.198	1.37493e-43
AP2B1	5.74243e-48	0.377232	0.477	0.251	1.37652e-43
RPF1	5.86993e-48	0.352267	0.425	0.204	1.40708e-43
IBTK	6.10344e-48	0.383206	0.457	0.234	1.46306e-43
SFXN3	6.3362e-48	0.323383	0.399	0.174	1.51885e-43
SLC66A3	6.9809e-48	0.365764	0.468	0.242	1.67339e-43
FGD5-AS1	7.08931e-48	0.386201	0.514	0.286	1.69938e-43
RPL23A	7.62888e-48	0.357661	1	0.997	1.82872e-43
TMEM51	8.17608e-48	0.378135	0.46	0.235	1.95989e-43
CTBP2	8.21055e-48	0.382047	0.461	0.239	1.96815e-43
NDUFB5	8.73954e-48	0.374274	0.788	0.597	2.09496e-43
B3GNT7	9.9601e-48	0.283494	0.211	0.04	2.38754e-43
THOC7	1.01648e-47	0.373437	0.634	0.411	2.43661e-43
GASK1B	1.01736e-47	0.396716	0.489	0.254	2.4387e-43
NECAP2	1.04745e-47	0.398538	0.593	0.378	2.51084e-43
JARID2	1.15545e-47	0.442735	0.473	0.249	2.76974e-43
DYNC1LI1	1.15916e-47	0.376366	0.561	0.334	2.77862e-43
SRD5A3	1.16911e-47	0.36001	0.438	0.215	2.80248e-43
THAP12	1.63127e-47	0.345604	0.371	0.158	3.91033e-43
PSMC4	1.79829e-47	0.372616	0.645	0.425	4.31067e-43
ATRX	1.90031e-47	0.389991	0.61	0.369	4.55524e-43
UBE2N	2.02715e-47	0.376572	0.629	0.395	4.85929e-43
MTMR6	2.13114e-47	0.37209	0.46	0.237	5.10856e-43
MAPKAP1	2.2099e-47	0.399396	0.55	0.335	5.29735e-43
GGNBP2	2.2706e-47	0.35924	0.633	0.396	5.44286e-43
UFM1	2.36663e-47	0.388117	0.676	0.474	5.67306e-43
DDX46	2.48799e-47	0.376337	0.706	0.484	5.96397e-43
SUN2	2.71897e-47	0.414893	0.509	0.283	6.51764e-43
SRPRB	2.81226e-47	0.341942	0.433	0.211	6.74126e-43
DHX9	2.88552e-47	0.390423	0.495	0.275	6.91688e-43
RPL26L1	3.14704e-47	0.360031	0.525	0.301	7.54377e-43
WSB1	3.50424e-47	0.397391	0.863	0.699	8.40001e-43
TCEAL9	3.6988e-47	0.467207	0.456	0.241	8.86639e-43
PTAFR	3.75303e-47	0.490933	0.716	0.535	8.99639e-43
PSMD11	3.76987e-47	0.400799	0.678	0.475	9.03675e-43
H2AFV	4.60552e-47	0.380944	0.797	0.606	1.10399e-42
POLR2G	4.84484e-47	0.347859	0.607	0.376	1.16136e-42
IMPAD1	4.90927e-47	0.394701	0.46	0.238	1.1768e-42
SCO1	5.16598e-47	0.316603	0.345	0.137	1.23834e-42
PIK3AP1	5.96217e-47	0.473749	0.572	0.359	1.42919e-42
FOXO3	6.07871e-47	0.385507	0.485	0.255	1.45713e-42
REST	6.20404e-47	0.369941	0.463	0.241	1.48717e-42
NUCB2	7.37643e-47	0.458372	0.465	0.246	1.7682e-42
ANKRD44	7.53275e-47	0.29979	0.292	0.093	1.80568e-42
PPP2R5C	7.89839e-47	0.349409	0.487	0.256	1.89332e-42
C4orf48	8.05064e-47	0.352928	0.875	0.67	1.92982e-42
TRIM14	8.52678e-47	0.390179	0.383	0.171	2.04395e-42
PGP	1.0047e-46	0.386845	0.631	0.406	2.40836e-42
FILIP1L	1.01751e-46	0.361009	0.25	0.065	2.43907e-42
CLINT1	1.11782e-46	0.398208	0.584	0.366	2.67953e-42
KLF6	1.15265e-46	0.463614	0.963	0.893	2.76301e-42
NMT1	1.18077e-46	0.341787	0.472	0.244	2.83042e-42
MYD88	1.25878e-46	0.39898	0.666	0.453	3.01742e-42
H3F3B	1.32741e-46	0.344495	0.999	0.997	3.18195e-42
SUPT16H	1.35458e-46	0.365388	0.505	0.276	3.24707e-42
OIP5-AS1	1.65138e-46	0.352574	0.526	0.297	3.95853e-42
PFDN1	1.66848e-46	0.368846	0.555	0.325	3.99952e-42
SNW1	1.7254e-46	0.354741	0.592	0.357	4.13596e-42
ZNF292	1.75271e-46	0.378971	0.39	0.176	4.20142e-42
PUF60	2.23606e-46	0.374854	0.698	0.487	5.36005e-42
IARS2	2.35978e-46	0.395713	0.498	0.281	5.65662e-42
SMC1A	2.38467e-46	0.393712	0.502	0.279	5.71629e-42
UBL3	2.51551e-46	0.375188	0.554	0.331	6.02993e-42
GLRX2	2.5592e-46	0.394042	0.554	0.334	6.13465e-42
EPB41L1	2.60871e-46	0.328903	0.249	0.067	6.25334e-42
ARRB1	2.64112e-46	0.347601	0.465	0.238	6.33103e-42
RUVBL1	2.64993e-46	0.309588	0.294	0.097	6.35215e-42
PSMB5	2.90137e-46	0.374241	0.755	0.575	6.95487e-42
GLB1	2.96334e-46	0.369671	0.662	0.437	7.10343e-42
ARHGEF10L	3.33148e-46	0.315377	0.353	0.141	7.98589e-42
CSNK2A1	3.52988e-46	0.397713	0.507	0.291	8.46148e-42
ACTN4	3.76998e-46	0.394767	0.66	0.433	9.03701e-42
PIK3CG	3.78355e-46	0.316156	0.267	0.08	9.06954e-42
CCT4	3.97909e-46	0.366125	0.755	0.556	9.53827e-42
AP3D1	4.09147e-46	0.401816	0.553	0.34	9.80766e-42
SLCO2B1	4.22332e-46	0.548567	0.685	0.49	1.01237e-41
MTHFS	4.38841e-46	0.454029	0.58	0.373	1.05195e-41
HLA-DRB5	4.67567e-46	-0.538032	0.397	0.699	1.1208e-41
CD151	4.80032e-46	0.443738	0.739	0.546	1.15068e-41
PLOD3	5.51139e-46	0.351765	0.547	0.32	1.32114e-41
N4BP2L2	5.86825e-46	0.384426	0.69	0.465	1.40668e-41
FOXN2	5.91171e-46	0.379385	0.424	0.211	1.4171e-41
THRAP3	5.96068e-46	0.39151	0.723	0.503	1.42883e-41
ARPP19	6.02017e-46	0.371979	0.587	0.363	1.44309e-41
NCLN	6.53067e-46	0.450809	0.596	0.393	1.56547e-41
CYC1	6.76557e-46	0.39123	0.75	0.57	1.62177e-41
WDR82	6.92096e-46	0.382696	0.45	0.234	1.65902e-41
PDIA4	7.24172e-46	0.466872	0.619	0.413	1.73591e-41
EPB41L2	8.00333e-46	0.291011	0.23	0.054	1.91848e-41
SLC36A1	9.17518e-46	0.30184	0.282	0.09	2.19938e-41
STK24	9.68198e-46	0.373756	0.549	0.328	2.32087e-41
IRAK3	9.85569e-46	0.453615	0.663	0.461	2.36251e-41
BCL11A	1.05396e-45	0.410365	0.298	0.106	2.52644e-41
PITPNB	1.11764e-45	0.362188	0.407	0.195	2.67909e-41
ARID4A	1.12662e-45	0.359985	0.458	0.234	2.70063e-41
PURA	1.2783e-45	0.323218	0.337	0.134	3.06421e-41
COA4	1.3519e-45	0.351688	0.582	0.359	3.24063e-41
DNM1L	1.38886e-45	0.342273	0.42	0.202	3.32924e-41
CD180	1.44609e-45	0.355954	0.26	0.078	3.46643e-41
ZBTB1	1.62825e-45	0.4424	0.473	0.261	3.90309e-41
CLIC4	2.22465e-45	0.378913	0.521	0.292	5.33271e-41
HOOK3	2.25478e-45	0.372411	0.556	0.332	5.40492e-41
CCDC107	2.25906e-45	0.350201	0.675	0.446	5.41519e-41
PHLDA1	2.30665e-45	0.715044	0.646	0.46	5.52927e-41
COMMD3	2.42787e-45	0.350422	0.558	0.33	5.81984e-41
DRAM1	2.73113e-45	0.471133	0.584	0.376	6.54679e-41
EIF5	2.76427e-45	0.455123	0.909	0.793	6.62623e-41
DLEU2	2.89254e-45	0.29885	0.263	0.078	6.93371e-41
PARP1	2.89669e-45	0.341792	0.418	0.199	6.94365e-41
SPAG9	2.95968e-45	0.539635	0.67	0.458	7.09465e-41
PDLIM5	3.29069e-45	0.394201	0.569	0.353	7.88811e-41
IL27RA	3.48377e-45	0.323853	0.34	0.136	8.35095e-41
TMX1	3.77241e-45	0.348471	0.522	0.297	9.04285e-41
AP3B1	3.92895e-45	0.354779	0.453	0.237	9.41808e-41
IPO7	4.09596e-45	0.374152	0.628	0.405	9.81843e-41
CYTH4	4.19511e-45	0.343078	0.413	0.192	1.00561e-40
WDR43	4.46022e-45	0.426508	0.428	0.216	1.06916e-40
WAC	4.58718e-45	0.362111	0.597	0.366	1.09959e-40
TCF25	4.77356e-45	0.359671	0.842	0.67	1.14427e-40
ACTR10	5.97631e-45	0.355046	0.52	0.299	1.43258e-40
NACA	6.05119e-45	0.306208	1	0.998	1.45053e-40
ITPKB	6.09379e-45	0.253401	0.216	0.047	1.46074e-40
TRPS1	6.38772e-45	0.371764	0.372	0.165	1.5312e-40
TAF7	6.54605e-45	0.410556	0.471	0.258	1.56915e-40
MBD4	7.95258e-45	0.395311	0.584	0.374	1.90631e-40
PTRH1	9.67135e-45	0.313261	0.386	0.173	2.31832e-40
HK2	9.71763e-45	0.508485	0.47	0.264	2.32941e-40
BIRC6	9.72316e-45	0.36901	0.494	0.279	2.33074e-40
PDGFC	9.75377e-45	0.302135	0.271	0.085	2.33808e-40
C17orf49	1.02014e-44	0.336024	0.599	0.367	2.44538e-40
TCP1	1.07028e-44	0.362321	0.668	0.449	2.56556e-40
CEP170	1.07098e-44	0.465773	0.767	0.575	2.56726e-40
FXYD5	1.08639e-44	0.295677	0.96	0.864	2.60418e-40
DTD1	1.194e-44	0.308035	0.407	0.189	2.86214e-40
MORF4L2	1.19441e-44	0.385978	0.601	0.39	2.86311e-40
COX16	1.29868e-44	0.362129	0.765	0.567	3.11305e-40
IGFBP7	1.40376e-44	0.400173	0.391	0.182	3.36495e-40
MOSPD2	1.8695e-44	0.324026	0.396	0.184	4.48139e-40
TALDO1	1.88321e-44	0.433361	0.978	0.942	4.51424e-40
PIN1	1.97082e-44	0.341435	0.629	0.407	4.72425e-40
CDYL	2.20057e-44	0.321241	0.349	0.146	5.27499e-40
AFF1	2.31342e-44	0.326755	0.351	0.147	5.5455e-40
TMEM141	2.57107e-44	0.36622	0.601	0.39	6.16311e-40
JOSD1	2.64542e-44	0.404185	0.582	0.369	6.34135e-40
GGA1	2.78491e-44	0.384829	0.614	0.409	6.6757e-40
LSM7	2.86816e-44	0.360914	0.813	0.605	6.87525e-40
VMP1	2.87616e-44	0.387667	0.727	0.514	6.89444e-40
KRAS	2.95106e-44	0.377426	0.587	0.369	7.07398e-40
FOLR2	3.66407e-44	0.540728	0.276	0.088	8.78314e-40
LONRF1	3.69406e-44	0.339067	0.316	0.121	8.85504e-40
HNRNPUL2	3.70614e-44	0.354274	0.447	0.234	8.88399e-40
IL6ST	3.83091e-44	0.344154	0.405	0.191	9.18308e-40
DDX3Y	3.95262e-44	-0.294521	0.136	0.326	9.47482e-40
POLR3GL	4.0632e-44	0.350365	0.49	0.267	9.7399e-40
THOC2	4.10752e-44	0.358175	0.534	0.313	9.84614e-40
SNX24	4.18041e-44	0.371706	0.464	0.253	1.00209e-39
STAU1	4.30809e-44	0.347776	0.605	0.384	1.03269e-39
CMTM3	4.43882e-44	0.379284	0.477	0.261	1.06403e-39
MRPS18B	5.09547e-44	0.346712	0.5	0.279	1.22143e-39
NENF	5.1581e-44	0.37227	0.748	0.558	1.23645e-39
MFSD6	5.49327e-44	0.274812	0.261	0.078	1.31679e-39
PPARG	5.57147e-44	0.444001	0.785	0.606	1.33554e-39
EEF1G	5.84801e-44	0.327644	1	0.981	1.40183e-39
RHOBTB3	6.28899e-44	0.417045	0.272	0.09	1.50753e-39
UBE2V2	6.30066e-44	0.350218	0.523	0.304	1.51033e-39
LY86	6.48447e-44	0.463429	0.566	0.365	1.55439e-39
C9orf78	6.63948e-44	0.352774	0.542	0.323	1.59155e-39
RSRC1	7.13495e-44	0.35567	0.478	0.263	1.71032e-39
CLTB	7.15837e-44	0.336606	0.717	0.511	1.71593e-39
MGST2	7.32111e-44	0.354109	0.506	0.284	1.75494e-39
MIS18BP1	8.42282e-44	0.45109	0.58	0.363	2.01903e-39
KDELR1	8.56149e-44	0.352622	0.826	0.652	2.05227e-39
RNF187	9.195e-44	0.385269	0.536	0.318	2.20413e-39
PCYT1A	9.52925e-44	0.336938	0.443	0.227	2.28426e-39
PPFIA1	9.57108e-44	0.386617	0.632	0.419	2.29428e-39
PRDX5	9.63766e-44	0.341894	0.884	0.781	2.31024e-39
MAGOHB	9.6927e-44	0.290386	0.302	0.108	2.32344e-39
ZNF148	9.76806e-44	0.358701	0.462	0.249	2.3415e-39
GALNT7	9.82371e-44	0.315863	0.355	0.15	2.35484e-39
SRSF1	1.02841e-43	0.367398	0.465	0.249	2.4652e-39
WBP4	1.03674e-43	0.35902	0.438	0.227	2.48518e-39
MRPL23	1.14208e-43	0.348097	0.486	0.27	2.73769e-39
DNAJC1	1.20824e-43	0.353822	0.518	0.296	2.89626e-39
SPTSSA	1.25499e-43	0.341728	0.432	0.218	3.00833e-39
YWHAH	1.43601e-43	0.438661	0.797	0.626	3.44226e-39
VPS25	1.50599e-43	0.327897	0.465	0.246	3.61001e-39
HLA-E	1.56281e-43	0.307853	0.996	0.987	3.7462e-39
RBM27	1.59848e-43	0.363975	0.461	0.247	3.83172e-39
NDUFA8	1.90966e-43	0.334367	0.55	0.33	4.57763e-39
TENT4B	1.9485e-43	0.346979	0.343	0.142	4.67076e-39
PDE8A	2.0106e-43	0.363515	0.428	0.216	4.81961e-39
SLTM	2.1207e-43	0.401209	0.641	0.436	5.08352e-39
DNAJC15	2.12237e-43	0.357934	0.872	0.724	5.08753e-39
SLC39A1	2.18677e-43	0.361189	0.577	0.368	5.2419e-39
NUP62	2.19772e-43	0.3751	0.447	0.237	5.26817e-39
METAP2	2.22091e-43	0.377582	0.664	0.46	5.32373e-39
CDK4	2.2298e-43	0.352443	0.509	0.3	5.34506e-39
SIVA1	2.36128e-43	0.332985	0.684	0.456	5.66022e-39
ALDH3B1	2.5255e-43	0.365463	0.462	0.251	6.05388e-39
RNF181	2.84494e-43	0.326407	0.867	0.708	6.81959e-39
NRIP3	2.95779e-43	0.388472	0.283	0.098	7.09012e-39
PDCD5	2.97211e-43	0.362593	0.796	0.611	7.12443e-39
ITGA6	2.97415e-43	0.33637	0.244	0.071	7.12933e-39
TMEM273	3.14038e-43	0.389158	0.308	0.115	7.52781e-39
RBM3	3.40931e-43	0.351839	0.958	0.889	8.17246e-39
USP7	3.65299e-43	0.341736	0.439	0.227	8.75658e-39
MYH9	3.65665e-43	0.364793	0.704	0.49	8.76536e-39
SPRY2	4.02106e-43	0.294843	0.196	0.038	9.63887e-39
QPCT	4.04175e-43	0.523648	0.491	0.292	9.68848e-39
SREK1IP1	4.12536e-43	0.353546	0.547	0.326	9.8889e-39
TIMM10	4.2197e-43	0.346718	0.535	0.321	1.01151e-38
DUS1L	4.46148e-43	0.329419	0.414	0.204	1.06946e-38
PRELID1	5.175e-43	0.306929	0.937	0.838	1.2405e-38
UBE2G2	5.863e-43	0.359102	0.49	0.277	1.40542e-38
ETNK1	6.10348e-43	0.349796	0.598	0.378	1.46307e-38
CD82	6.32854e-43	0.458971	0.564	0.359	1.51701e-38
AIMP1	6.64833e-43	0.373363	0.697	0.493	1.59367e-38
TMEM43	6.69615e-43	0.323526	0.351	0.15	1.60513e-38
ESYT2	7.23916e-43	0.342178	0.373	0.17	1.7353e-38
FLRT2	7.59287e-43	0.300929	0.193	0.037	1.82009e-38
VPS4B	8.64471e-43	0.329873	0.542	0.316	2.07222e-38
GTF2H3	1.01441e-42	0.330297	0.334	0.139	2.43164e-38
FGFR1	1.02083e-42	0.288095	0.179	0.029	2.44704e-38
ZNF430	1.02272e-42	0.338154	0.278	0.097	2.45157e-38
MYO1F	1.07053e-42	0.363177	0.609	0.405	2.56617e-38
COX17	1.15052e-42	0.343682	0.908	0.78	2.7579e-38
KDM5A	1.20201e-42	0.359176	0.525	0.307	2.88134e-38
ADD1	1.20354e-42	0.329313	0.442	0.23	2.88502e-38
ZNF331	1.23507e-42	0.644327	0.773	0.604	2.96058e-38
TMEM167A	1.33834e-42	0.357275	0.827	0.662	3.20813e-38
TBCB	1.40748e-42	0.333644	0.697	0.495	3.37388e-38
CMAS	1.4304e-42	0.336002	0.434	0.223	3.42881e-38
TMEM109	1.56405e-42	0.309307	0.436	0.22	3.74919e-38
DDX6	1.64982e-42	0.347093	0.454	0.24	3.95478e-38
ARL5A	1.76503e-42	0.354194	0.568	0.35	4.23096e-38
FAM32A	1.83174e-42	0.346291	0.542	0.326	4.39086e-38
TRIP11	1.83501e-42	0.343531	0.438	0.223	4.3987e-38
CAMKK2	1.94196e-42	0.294711	0.319	0.123	4.65507e-38
SCCPDH	2.01878e-42	0.394176	0.693	0.488	4.83922e-38
ZCCHC10	2.04554e-42	0.336315	0.405	0.199	4.90336e-38
LCOR	2.08595e-42	0.357353	0.445	0.237	5.00024e-38
DARS	2.26288e-42	0.379852	0.647	0.446	5.42436e-38
DUSP6	2.26536e-42	0.572409	0.408	0.208	5.43029e-38
FUCA1	2.37594e-42	0.448846	0.527	0.316	5.69537e-38
MED4	2.61032e-42	0.324673	0.464	0.253	6.25719e-38
NIPSNAP2	2.95071e-42	0.353739	0.61	0.403	7.07315e-38
WDR61	3.11002e-42	0.321571	0.418	0.21	7.45503e-38
PRKACA	3.20359e-42	0.313699	0.396	0.188	7.67933e-38
TMEM179B	3.24088e-42	0.33061	0.717	0.509	7.76871e-38
MFHAS1	3.33136e-42	0.408324	0.427	0.222	7.98561e-38
RCN2	3.34419e-42	0.311237	0.356	0.155	8.01636e-38
ZC3H15	3.39094e-42	0.351074	0.789	0.592	8.12841e-38
AK4	3.56139e-42	0.330182	0.241	0.069	8.537e-38
COX6A1	3.63219e-42	0.268729	0.986	0.966	8.70673e-38
MTSS1	3.72123e-42	0.337032	0.292	0.1	8.92016e-38
STX2	3.78889e-42	0.268101	0.255	0.079	9.08234e-38
APP	3.78974e-42	0.359905	0.66	0.448	9.08438e-38
SRP54	5.33679e-42	0.343485	0.508	0.291	1.27928e-37
DERL1	5.84777e-42	0.335509	0.603	0.395	1.40177e-37
AC147651.4	6.03528e-42	0.351835	0.326	0.133	1.44672e-37
PNKD	6.22172e-42	0.347405	0.552	0.334	1.49141e-37
MRPL3	6.58393e-42	0.349752	0.55	0.339	1.57823e-37
DNASE2B	6.82998e-42	0.429542	0.218	0.055	1.63721e-37
EIF4E2	6.94554e-42	0.348696	0.723	0.538	1.66491e-37
OAS2	7.29285e-42	0.343864	0.323	0.128	1.74817e-37
THRA	8.01181e-42	0.317239	0.285	0.101	1.92051e-37
ACAP2	8.68081e-42	0.349998	0.74	0.535	2.08088e-37
GLS	9.46142e-42	0.357379	0.446	0.241	2.268e-37
NOC3L	9.49913e-42	0.26943	0.253	0.078	2.27704e-37
IL10RA	9.88552e-42	0.324933	0.477	0.26	2.36966e-37
SLC31A1	1.01609e-41	0.372646	0.641	0.439	2.43567e-37
CSNK1G1	1.07651e-41	0.310172	0.313	0.123	2.58051e-37
POLR2J	1.11969e-41	0.368191	0.696	0.507	2.68402e-37
LSM5	1.124e-41	0.346986	0.611	0.397	2.69434e-37
RARS	1.13365e-41	0.332941	0.447	0.237	2.71746e-37
PNISR	1.21353e-41	0.38341	0.657	0.442	2.90894e-37
EMC3	1.53535e-41	0.35721	0.735	0.542	3.6804e-37
SMIM7	1.69816e-41	0.349061	0.609	0.401	4.07065e-37
HTT	1.71783e-41	0.298354	0.388	0.183	4.11782e-37
CRYBG1	1.89839e-41	0.362701	0.46	0.252	4.55063e-37
ZBTB38	1.99012e-41	0.347842	0.391	0.19	4.77051e-37
SMIM19	2.10613e-41	0.364087	0.453	0.248	5.0486e-37
SSBP3	2.15347e-41	0.406982	0.251	0.079	5.16207e-37
DOCK5	2.26738e-41	0.294785	0.326	0.132	5.43513e-37
HEATR3	2.28551e-41	0.261239	0.244	0.073	5.4786e-37
ASH1L	2.33693e-41	0.336663	0.438	0.228	5.60185e-37
NUTF2	2.68261e-41	0.356043	0.559	0.349	6.43049e-37
UBE2E1	2.85512e-41	0.346724	0.522	0.314	6.844e-37
ITGA5	2.97325e-41	0.468294	0.552	0.36	7.12718e-37
DNAJC10	3.37281e-41	0.344641	0.417	0.213	8.08496e-37
CSDE1	3.44595e-41	0.360715	0.957	0.836	8.26028e-37
LPGAT1	3.67812e-41	0.328506	0.415	0.209	8.81682e-37
CCDC85B	3.73891e-41	0.36495	0.588	0.363	8.96253e-37
HSPA4	4.36766e-41	0.352748	0.644	0.443	1.04697e-36
DOCK10	4.40199e-41	0.405874	0.431	0.222	1.0552e-36
MSRB2	4.57087e-41	0.344507	0.43	0.224	1.09568e-36
RUFY1	5.25389e-41	0.331594	0.521	0.304	1.25941e-36
MAPKAPK2	5.51527e-41	0.353957	0.489	0.277	1.32207e-36
EIF4E	5.5502e-41	0.385735	0.615	0.415	1.33044e-36
ARL3	5.59985e-41	0.325172	0.37	0.174	1.34234e-36
TAX1BP1	5.61148e-41	0.335064	0.898	0.729	1.34513e-36
PLEKHO2	6.22856e-41	0.368542	0.599	0.397	1.49305e-36
TMED5	6.63856e-41	0.357017	0.814	0.645	1.59133e-36
BBX	6.916e-41	0.352472	0.428	0.222	1.65783e-36
RABL6	7.92785e-41	0.318596	0.427	0.219	1.90038e-36
NAGLU	8.64907e-41	0.343607	0.464	0.257	2.07327e-36
ANAPC11	9.02905e-41	0.301254	0.92	0.796	2.16435e-36
TDRD3	9.28281e-41	0.465785	0.277	0.101	2.22518e-36
PPP2R5A	9.49938e-41	0.336401	0.392	0.191	2.2771e-36
NDUFA2	9.50867e-41	0.343048	0.847	0.706	2.27932e-36
RPL18A	1.10115e-40	0.304892	1	1	2.63957e-36
PLGRKT	1.21256e-40	0.321122	0.48	0.269	2.90663e-36
RAB42	1.23034e-40	0.410986	0.413	0.214	2.94924e-36
MAPKAPK3	1.23404e-40	0.365706	0.624	0.426	2.95813e-36
KIAA0100	1.28088e-40	0.303571	0.349	0.153	3.07041e-36
NUBP2	1.30675e-40	0.307503	0.391	0.188	3.13241e-36
RAD21	1.34356e-40	0.359289	0.601	0.391	3.22064e-36
CCND1	1.36311e-40	0.486397	0.142	0.013	3.26752e-36
SLC35F6	1.38844e-40	0.367126	0.498	0.297	3.32823e-36
SLC26A11	1.47182e-40	0.366638	0.43	0.222	3.5281e-36
ATL3	1.54035e-40	0.337373	0.515	0.305	3.69237e-36
TWISTNB	1.54606e-40	0.364301	0.386	0.182	3.70605e-36
HNMT	1.75094e-40	0.343506	0.815	0.62	4.19718e-36
TMEM203	1.81488e-40	0.286685	0.328	0.136	4.35045e-36
NANS	1.86634e-40	0.365888	0.791	0.626	4.4738e-36
MGP	1.90489e-40	0.274394	0.192	0.041	4.56622e-36
MRPS10	2.06944e-40	0.331571	0.483	0.274	4.96066e-36
LYPLAL1	2.10452e-40	0.326737	0.376	0.178	5.04475e-36
CCDC167	2.1852e-40	0.348577	0.431	0.23	5.23815e-36
MR1	2.21065e-40	0.342334	0.498	0.29	5.29915e-36
PDHB	2.36009e-40	0.301933	0.395	0.195	5.65737e-36
RETREG1	2.42849e-40	0.51131	0.299	0.12	5.82134e-36
ARRDC4	2.43328e-40	0.373966	0.43	0.221	5.83281e-36
TOPORS	2.95997e-40	0.331007	0.374	0.178	7.09536e-36
CFAP298	2.97196e-40	0.313351	0.418	0.211	7.12408e-36
CCR5	3.31221e-40	0.34364	0.309	0.125	7.93971e-36
PDLIM4	3.36924e-40	0.432468	0.167	0.027	8.0764e-36
ANAPC5	3.40722e-40	0.323702	0.475	0.264	8.16745e-36
PTPRO	3.48916e-40	0.27099	0.265	0.09	8.36387e-36
TPD52L2	4.27065e-40	0.342761	0.574	0.372	1.02372e-35
GGCT	4.42541e-40	0.372828	0.624	0.425	1.06082e-35
RPL36	4.47511e-40	0.298152	1	1	1.07273e-35
CWC15	5.82561e-40	0.323771	0.69	0.474	1.39646e-35
AP3S1	5.8283e-40	0.353409	0.677	0.487	1.3971e-35
ORAI1	6.03068e-40	0.356941	0.527	0.321	1.44561e-35
HK3	6.11956e-40	0.33043	0.388	0.187	1.46692e-35
ARL6IP1	6.73405e-40	0.295172	0.935	0.809	1.61422e-35
SEC11A	7.92905e-40	0.325795	0.968	0.849	1.90067e-35
GABPB1-AS1	8.49775e-40	0.343682	0.289	0.109	2.037e-35
NAA15	9.04947e-40	0.316665	0.406	0.204	2.16925e-35
LLPH	9.37231e-40	0.358236	0.549	0.348	2.24664e-35
VAT1	1.04357e-39	0.386771	0.86	0.731	2.50155e-35
FCMR	1.07396e-39	0.326215	0.191	0.041	2.57438e-35
STX18	1.51741e-39	0.31638	0.379	0.182	3.63738e-35
RAPGEF2	1.5866e-39	0.277117	0.288	0.107	3.80323e-35
DNASE2	1.7733e-39	0.39606	0.683	0.493	4.25078e-35
ORMDL1	1.84445e-39	0.328353	0.572	0.358	4.42133e-35
CBX3	1.85223e-39	0.356467	0.797	0.628	4.43999e-35
CYTH1	1.85804e-39	0.371835	0.604	0.403	4.45391e-35
NR4A3	1.85878e-39	0.563503	0.511	0.315	4.45568e-35
PTPN1	2.12804e-39	0.311056	0.526	0.306	5.10113e-35
BST1	2.24326e-39	0.327223	0.506	0.3	5.37732e-35
DGUOK	2.26815e-39	0.322798	0.572	0.36	5.43698e-35
TRAK1	2.36944e-39	0.270008	0.304	0.12	5.67978e-35
STAG2	2.46518e-39	0.377642	0.538	0.333	5.90929e-35
TMED4	2.48068e-39	0.327828	0.557	0.351	5.94643e-35
TRA2B	2.51782e-39	0.363066	0.673	0.471	6.03547e-35
IFNGR2	2.59327e-39	0.370445	0.796	0.586	6.21633e-35
NDUFC1	2.61744e-39	0.30334	0.794	0.607	6.27428e-35
CACUL1	2.69138e-39	0.344667	0.538	0.331	6.4515e-35
FEZ2	2.69612e-39	0.323377	0.608	0.405	6.46287e-35
RANBP2	3.2198e-39	0.368637	0.598	0.385	7.71817e-35
UBLCP1	3.45054e-39	0.2958	0.355	0.162	8.27129e-35
CLIP4	3.60338e-39	0.377522	0.547	0.348	8.63767e-35
[truncated: 1,061 more rows]
